# Supplementary material for: Signatures of Selection in the Genomes of Chinese Chestnut (Castanea mollissima Blume): The Roots of Nut Tree Domestication
Source: Front Plant Sci. 2018 Jun 25;9:810. doi: 10.3389/fpls.2018.00810 (PMC6026767; doi:10.3389/fpls.2018.00810)
Supplement: Supplementary file 1 [file Data_Sheet_1.XLSX]

## Sheet: Table S1
Supplementary Table S1.
10 kb bins in the Chinese chestnut genome with significant differences in Tajima's D (calculated using PoPoolation) among wild and orchard Chinese chestnuts.
Significance was determined using a permutation test.
CHROM	bin	start	D_Orchard	D_Wild	diff	Permutation-derived p value
LGA	24	265000	-1.71578	0.125138	-1.84091	0.00702501
LGA	25	275000	-1.75688	0.0448099	-1.80169	0.00830048
LGA	205	2075000	0.116781	-1.75465	1.87143	0.00620226
LGA	206	2085000	0.0510325	-1.78101	1.83205	0.00740577
LGA	910	9125000	-2.01485	-0.0933205	-1.92153	0.00485591
LGA	912	9145000	-1.88029	-0.0431711	-1.83712	0.00712436
LGA	919	9215000	-2.15603	-0.372553	-1.78347	0.00897285
LGA	1348	13505000	-1.74826	0.0435656	-1.79182	0.00865653
LGA	1364	13665000	-1.95093	-0.048372	-1.90256	0.00530541
LGA	1365	13675000	-1.85847	0.0605775	-1.91905	0.0049123
LGA	1366	13685000	-1.74506	0.0975065	-1.84257	0.00697506
LGA	1367	13695000	-1.69627	0.143228	-1.83949	0.00706367
LGA	1368	13705000	-1.76304	0.102661	-1.86571	0.00631719
LGA	1369	13715000	-1.66526	0.221202	-1.88646	0.00573719
LGA	1370	13725000	-1.75724	0.187291	-1.94453	0.00433283
LGA	1643	16455000	-1.79289	-0.0233373	-1.76955	0.00949592
LGA	1760	17625000	-1.52522	0.34763	-1.87285	0.00609915
LGA	1761	17635000	-1.56844	0.307895	-1.87634	0.00600947
LGA	2567	25695000	-1.81666	0.0718605	-1.88852	0.00567704
LGA	2568	25705000	-1.81473	0.113159	-1.92789	0.00471144
LGA	2569	25715000	-1.78706	0.167731	-1.95479	0.00411802
LGA	2570	25725000	-1.84655	0.667163	-2.51372	7.62595e-05
LGA	2571	25735000	-1.81909	0.502561	-2.32165	0.000415131
LGA	2572	25745000	-1.76087	0.484112	-2.24498	0.000738429
LGA	2573	25755000	-1.68012	0.644175	-2.32429	0.000406002
LGA	2574	25765000	-1.72528	0.470398	-2.19568	0.00103702
LGA	2575	25775000	-1.80418	0.109009	-1.91319	0.00504494
LGA	2576	25785000	-1.61928	0.199045	-1.81832	0.00774249
LGA	2577	25795000	-1.71131	0.107257	-1.81857	0.00773336
LGA	2892	28945000	-1.64794	1.22763	-2.87557	5.90743e-06
LGA	3042	30445000	-1.56937	0.242178	-1.81154	0.00796214
LGA	3043	30455000	-1.51233	0.283719	-1.79605	0.00849864
LGA	3044	30465000	-1.58657	0.412767	-1.99934	0.00327809
LGA	3996	39985000	-1.90276	0.0165917	-1.91936	0.00490531
LGA	3997	39995000	-1.796	0.204542	-2.00054	0.00326198
LGA	3998	40005000	-1.75034	0.155729	-1.90607	0.00521411
LGA	4474	44765000	-1.73204	0.0257883	-1.75783	0.00995294
LGA	4636	46385000	-1.91432	-0.155328	-1.759	0.00990407
LGA	4637	46395000	-1.98349	-0.0507693	-1.93272	0.00460135
LGA	4638	46405000	-1.95575	-0.0531471	-1.9026	0.00530433
LGA	4666	46685000	-1.82416	0.151275	-1.97543	0.00370825
LGA	4667	46695000	-1.74104	0.104618	-1.84566	0.00688054
LGA	4850	48525000	-1.49245	0.286336	-1.77878	0.0091345
LGA	6520	65225000	-1.36397	0.440341	-1.80431	0.00819844
LGA	6523	65255000	-1.4235	0.391108	-1.8146	0.00786171
LGA	6601	66035000	-1.97763	0.200282	-2.17791	0.00116591
LGA	6602	66045000	-1.91578	0.312357	-2.22814	0.000831873
LGA	8724	87265000	-2.07025	0.0606241	-2.13088	0.00156332
LGA	8725	87275000	-2.13566	0.1035	-2.23916	0.000769577
LGA	8726	87285000	-2.05411	0.244883	-2.29899	0.000489243
LGA	8727	87295000	-1.88668	0.0346435	-1.92132	0.00486396
LGA	9154	91565000	-1.58912	0.211769	-1.80089	0.00832679
LGA	9669	96715000	-1.3997	0.36116	-1.76086	0.00982567
LGA	10392	103945000	-2.10142	0.186658	-2.28807	0.000535965
LGA	10393	103955000	-2.04811	0.132125	-2.18023	0.00114765
LGA	10394	103965000	-2.04269	0.0615559	-2.10425	0.00184903
LGA	10395	103975000	-2.04779	0.0637578	-2.11155	0.00176471
LGA	10396	103985000	-1.98247	0.0829348	-2.0654	0.00229584
LGA	10397	103995000	-2.16658	-0.0368386	-2.12974	0.00157675
LGA	10406	104085000	-2.03194	-0.0937363	-1.9382	0.00448159
LGA	10407	104095000	-1.86199	0.12923	-1.99122	0.00342685
LGA	10408	104105000	-1.89567	0.102603	-1.99827	0.00329796
LGA	10409	104115000	-1.78226	0.0738622	-1.85612	0.00658678
LGB	656	6585000	-1.88573	0.0315941	-1.91733	0.00779301
LGB	657	6595000	-1.87314	0.0535935	-1.92674	0.00752438
LGB	658	6605000	-1.90263	0.0590197	-1.96165	0.00650955
LGB	659	6615000	-2.00129	0.166127	-2.16742	0.00236612
LGB	660	6625000	-2.00816	0.0212761	-2.02944	0.00478651
LGB	661	6635000	-2.05284	0.0445174	-2.09736	0.00346507
LGB	662	6645000	-1.96084	0.205798	-2.16664	0.00237019
LGB	663	6655000	-2.05882	0.288507	-2.34733	0.000790969
LGB	773	7755000	-1.63718	0.427512	-2.0647	0.00402946
LGB	804	8065000	-2.26664	-0.410923	-1.85572	0.0099814
LGB	807	8095000	-2.27381	-0.363125	-1.91069	0.00804129
LGB	808	8105000	-2.28144	0.0552071	-2.33664	0.000837097
LGB	809	8115000	-2.27558	0.287466	-2.56305	0.000151953
LGB	810	8125000	-2.26141	0.416281	-2.67769	6.78361e-05
LGB	811	8135000	-2.49877	0.08111	-2.57988	0.000134315
LGB	812	8145000	-2.49602	0.140445	-2.63647	9.76839e-05
LGB	813	8155000	-2.50793	0.171257	-2.67919	6.64793e-05
LGB	814	8165000	-2.50171	0.062704	-2.56441	0.000149239
LGB	815	8175000	-2.33777	0.0188234	-2.3566	0.000742127
LGB	816	8185000	-2.05847	-0.15353	-1.90494	0.00821088
LGB	884	8865000	-1.71018	0.170514	-1.8807	0.00904798
LGB	1420	14225000	-1.89671	0.0678436	-1.96456	0.00641865
LGB	1421	14235000	-1.674	0.357215	-2.03122	0.00474717
LGB	1959	19615000	-1.7042	0.563449	-2.26765	0.00128346
LGB	1960	19625000	-1.82082	0.615178	-2.436	0.000428724
LGB	1961	19635000	-1.96363	0.436651	-2.40028	0.000560326
LGB	1962	19645000	-1.96933	0.364243	-2.33357	0.000850664
LGB	1963	19655000	-1.96577	0.418554	-2.38432	0.000614595
LGB	1964	19665000	-2.002	0.23841	-2.24041	0.00150732
LGB	1965	19675000	-1.9434	0.166676	-2.11007	0.00324528
LGB	1966	19685000	-1.98646	0.168074	-2.15453	0.00252486
LGB	1967	19695000	-1.95297	0.194895	-2.14787	0.0026239
LGB	1968	19705000	-2.08123	0.228742	-2.30997	0.000975483
LGB	1969	19715000	-2.03437	0.267358	-2.30173	0.00102161
LGB	1970	19725000	-2.09729	0.234548	-2.33183	0.000854734
LGB	1971	19735000	-2.02429	0.101158	-2.12545	0.002978
LGB	1972	19745000	-1.83415	0.139034	-1.97319	0.00618936
LGB	2053	20555000	-1.51218	0.412347	-1.92453	0.00758679
LGB	2054	20565000	-1.76426	0.104847	-1.86911	0.00947806
LGB	3102	31045000	-1.70082	0.190216	-1.89104	0.00869251
LGB	3103	31055000	-1.80693	0.0548234	-1.86175	0.00976297
LGB	3104	31065000	-1.85918	0.0996451	-1.95883	0.00659095
LGB	3113	31155000	-1.80218	0.0572044	-1.85939	0.0098498
LGC	547	5495000	-1.85009	0.409808	-2.2599	0.000729408
LGC	548	5505000	-1.7818	0.506859	-2.28866	0.000576385
LGC	549	5515000	-1.68454	0.484399	-2.16894	0.00135986
LGC	646	6485000	-1.37907	0.402864	-1.78193	0.00981691
LGC	648	6505000	-1.84698	0.252774	-2.09976	0.00211885
LGC	649	6515000	-1.78144	0.285178	-2.06662	0.00257996
LGC	650	6525000	-1.86503	0.228665	-2.09369	0.00219741
LGC	651	6535000	-1.92375	0.0171919	-1.94094	0.00493345
LGC	652	6545000	-1.99403	0.285043	-2.27907	0.000627393
LGC	653	6555000	-1.91285	0.072744	-1.98559	0.00399695
LGC	654	6565000	-2.11178	0.00135428	-2.11313	0.00194033
LGC	655	6575000	-1.95123	0.0459835	-1.99721	0.00376844
LGC	656	6585000	-1.70128	0.133969	-1.83525	0.00788373
LGC	657	6595000	-1.73703	0.0431398	-1.78017	0.00989342
LGC	660	6625000	-1.76256	0.0343881	-1.79694	0.00924257
LGC	661	6635000	-1.97012	-0.00702847	-1.96309	0.00445194
LGC	662	6645000	-1.93943	0.0480192	-1.98745	0.00396023
LGC	663	6655000	-1.84174	0.0751405	-1.91688	0.00550882
LGC	664	6665000	-1.73644	0.145134	-1.88157	0.00644837
LGC	2562	25645000	-1.85636	0.150694	-2.00706	0.00358277
LGC	2563	25655000	-2.14169	-0.0509643	-2.09072	0.00223923
LGC	2564	25665000	-2.07188	-0.279618	-1.79226	0.00940783
LGC	2565	25675000	-2.11494	-0.226849	-1.88809	0.00625557
LGC	2566	25685000	-1.93399	-0.108026	-1.82597	0.00817957
LGC	2567	25695000	-1.90139	-0.0550244	-1.84636	0.00755014
LGC	2568	25705000	-1.87388	0.161819	-2.0357	0.00306351
LGC	2569	25715000	-1.84263	0.279805	-2.12244	0.00182913
LGC	2570	25725000	-1.84347	0.261827	-2.1053	0.00204336
LGC	2571	25735000	-2.09769	0.0716112	-2.1693	0.0013568
LGC	2572	25745000	-1.97484	0.337301	-2.31214	0.00047437
LGC	2573	25755000	-2.05623	0.167607	-2.22384	0.000933438
LGC	2574	25765000	-2.12273	0.174333	-2.29706	0.000535579
LGC	2575	25775000	-1.87163	-0.0173792	-1.85425	0.00728694
LGC	3003	30055000	-1.67978	0.559585	-2.23937	0.000844685
LGC	3004	30065000	-1.68741	0.361251	-2.04866	0.00283908
LGC	3035	30375000	-1.73973	0.12252	-1.86225	0.0070421
LGC	3036	30385000	-1.79639	0.134897	-1.93128	0.00517217
LGC	3037	30395000	-1.8501	0.426744	-2.27684	0.000640655
LGC	3038	30405000	-1.80668	0.152466	-1.95915	0.00453559
LGC	3246	32485000	-1.33034	0.481245	-1.81158	0.00871107
LGC	3291	32935000	-1.62827	0.151716	-1.77999	0.00990057
LGC	3292	32945000	-1.59513	0.332396	-1.92753	0.00525786
LGC	4933	49355000	-1.9859	-0.137983	-1.84791	0.00751035
LGC	4934	49365000	-2.03631	-0.180159	-1.85616	0.00723695
LGC	4935	49375000	-2.03745	-0.166802	-1.87065	0.00679727
LGC	4936	49385000	-2.11129	-0.066679	-2.04461	0.00290029
LGC	4937	49395000	-2.1502	-0.109289	-2.04091	0.00296558
LGC	4938	49405000	-2.11842	-0.273186	-1.84524	0.00758482
LGC	4939	49415000	-2.06588	-0.144507	-1.92138	0.00541598
LGC	4943	49455000	-1.77648	0.11441	-1.89089	0.00619844
LGC	4990	49925000	-1.60511	0.269213	-1.87432	0.00668301
LGC	5091	50935000	-2.18329	-0.34786	-1.83543	0.00787455
LGC	5184	51865000	-1.68931	0.376821	-2.06613	0.00259016
LGC	5185	51875000	-1.66076	0.403101	-2.06386	0.00262179
LGC	5186	51885000	-1.67296	0.332586	-2.00555	0.00360419
LGD	439	4415000	-1.52743	0.493591	-2.02103	0.00278902
LGD	440	4425000	-1.37774	0.6455	-2.02324	0.00275065
LGD	768	7705000	-1.62093	0.15892	-1.77985	0.00868154
LGD	769	7715000	-1.70124	0.150333	-1.85158	0.00637638
LGD	770	7725000	-1.72017	0.0385462	-1.75872	0.00949953
LGD	1425	14275000	-1.43756	0.334651	-1.77221	0.00896325
LGD	1852	18545000	-1.80158	0.00407925	-1.80566	0.00776341
LGD	1855	18575000	-1.94343	-0.127205	-1.81623	0.00742929
LGD	1856	18585000	-1.76773	0.0621471	-1.82988	0.0070334
LGD	3279	32815000	-1.32182	0.494148	-1.81597	0.00743771
LGD	3280	32825000	-1.2972	0.519677	-1.81687	0.00740776
LGD	3281	32835000	-1.45344	0.30083	-1.75427	0.00969607
LGD	3282	32845000	-1.40615	0.370146	-1.77629	0.00880227
LGD	3283	32855000	-1.45233	0.364611	-1.81694	0.00740589
LGD	3285	32875000	-1.46168	0.422329	-1.88401	0.00553968
LGD	3461	34635000	-1.41831	0.358598	-1.7769	0.00878262
LGD	3462	34645000	-1.46	0.464178	-1.92418	0.00460376
LGD	3463	34655000	-1.50222	0.346583	-1.8488	0.0064419
LGD	3474	34765000	-1.86438	0.126625	-1.99101	0.00330471
LGD	3475	34775000	-1.44901	0.340889	-1.7899	0.00834461
LGD	3993	39955000	-2.21437	-0.458978	-1.75539	0.00965583
LGD	3994	39965000	-2.34736	-0.466849	-1.88051	0.00562204
LGD	3995	39975000	-2.36537	-0.487452	-1.87792	0.00567632
LGD	4349	43515000	-1.53226	0.301643	-1.8339	0.00690705
LGD	4350	43525000	-1.81582	0.218223	-2.03405	0.00258593
LGD	4351	43535000	-1.80283	0.193677	-1.99651	0.00321112
LGE	496	4985000	-1.53097	0.443023	-1.974	0.00360012
LGE	497	4995000	-1.69574	0.396259	-2.092	0.00187093
LGE	613	6155000	-1.46644	0.354148	-1.82059	0.00742014
LGE	616	6185000	-1.71365	0.0603728	-1.77402	0.00905054
LGE	617	6195000	-1.7465	0.0496663	-1.79617	0.00824994
LGE	618	6205000	-2.16356	-0.15856	-2.005	0.00307698
LGE	630	6325000	-2.07959	-0.11317	-1.96642	0.00374357
LGE	631	6335000	-2.04451	-0.0131654	-2.03135	0.00265778
LGE	1393	13955000	-1.88203	0.0681032	-1.95014	0.00405539
LGE	1395	13975000	-1.64956	0.194283	-1.84384	0.00667022
LGE	1671	16735000	-1.07229	0.689738	-1.76203	0.00950926
LGE	1692	16945000	-1.35838	0.58203	-1.94041	0.00426671
LGE	1693	16955000	-1.39122	0.548634	-1.93985	0.00428131
LGE	1996	19985000	-1.71595	0.243159	-1.95911	0.00385438
LGE	1997	19995000	-1.79432	0.252414	-2.04673	0.00243959
LGE	1998	20005000	-1.70784	0.133512	-1.84135	0.0067398
LGE	2010	20125000	-1.7664	0.0192315	-1.78563	0.00861331
LGE	2112	21145000	-1.51497	0.236909	-1.75187	0.00992588
LGE	2113	21155000	-1.50634	0.351551	-1.85789	0.00625274
LGE	2644	26465000	-1.70913	0.0536293	-1.76276	0.00947919
LGE	2645	26475000	-1.70815	0.144038	-1.85219	0.00642025
LGE	2675	26775000	0.281366	-1.66906	1.95042	0.00410693
LGE	3034	30365000	-1.7118	0.149877	-1.86168	0.00614451
LGE	3035	30375000	-1.84737	0.259696	-2.10707	0.00170771
LGE	3049	30515000	-1.80609	0.174609	-1.9807	0.00348587
LGE	3062	30645000	-1.54621	0.27647	-1.82268	0.00734884
LGE	4302	43045000	-1.61958	0.20522	-1.8248	0.00728442
LGE	6328	63305000	0.357591	-1.55126	1.90885	0.00497625
LGE	6329	63315000	0.349908	-1.52427	1.87418	0.00584128
LGE	6362	63645000	-1.62315	0.321037	-1.94419	0.00419369
LGE	6363	63655000	-1.53217	0.268276	-1.80045	0.00809446
LGF	789	7915000	-1.55881	0.242483	-1.8013	0.00627428
LGF	790	7925000	-1.66012	0.348465	-2.00859	0.00224003
LGF	791	7935000	-1.71045	0.387878	-2.09833	0.00136317
LGF	792	7945000	-1.72554	0.0598695	-1.78541	0.00668876
LGF	793	7955000	-1.57631	0.248972	-1.82528	0.00565164
LGF	2481	24835000	-2.14599	-0.180121	-1.96587	0.00284608
LGF	2482	24845000	-2.15478	-0.14706	-2.00772	0.0022566
LGF	2483	24855000	-2.01985	-0.0579477	-1.9619	0.00290135
LGG	598	6005000	-1.78073	0.0598116	-1.84054	0.00611129
LGG	687	6895000	-1.80954	0.176644	-1.98619	0.00286619
LGG	688	6905000	-1.79604	0.13662	-1.93266	0.00383777
LGG	1197	11995000	-1.38366	0.468581	-1.85224	0.0057626
LGG	1381	13835000	-1.52503	0.397425	-1.92245	0.00406232
LGG	1382	13845000	-1.68608	0.224821	-1.9109	0.00430846
LGG	2042	20445000	-1.60137	0.224939	-1.82631	0.00651828
LGG	2043	20455000	-1.6073	0.183769	-1.79107	0.00775544
LGG	2481	24835000	-1.86774	0.0901214	-1.95787	0.00336494
LGG	2888	28905000	0.674026	-1.17736	1.85138	0.00583061
LGG	2889	28915000	0.589754	-1.33803	1.92778	0.00394465
LGG	2890	28925000	0.545864	-1.2968	1.84266	0.00607351
LGG	2891	28935000	0.460939	-1.3098	1.77073	0.00847117
LGG	3469	34715000	-1.59211	0.208517	-1.80063	0.00737652
LGG	3470	34725000	-1.59374	0.257702	-1.85144	0.00578527
LGG	3969	39715000	-1.63039	0.143691	-1.77408	0.00840316
LGG	4904	49065000	-2.1093	-0.263835	-1.84546	0.00597203
LGG	4905	49075000	-2.07818	-0.286228	-1.79195	0.00771441
LGG	4907	49095000	-2.05624	-0.268496	-1.78775	0.00790225
LGH	76	785000	-1.89983	0.327209	-2.22704	0.00314867
LGH	77	795000	-2.1353	0.246233	-2.38154	0.00125705
LGH	78	805000	-2.22647	0.354448	-2.58092	0.000275564
LGH	79	815000	-2.23709	0.142466	-2.37956	0.00126803
LGH	3832	38345000	-2.08331	0.169697	-2.253	0.00271063
LGH	3834	38365000	-1.97099	0.0536737	-2.02466	0.00808137
LGI	13	155000	-1.4239	0.491646	-1.91554	0.00859041
LGI	1048	10505000	-1.55227	0.390007	-1.94228	0.00772364
LGI	1050	10525000	-1.58691	0.343462	-1.93038	0.00810616
LGI	1051	10535000	-1.52731	0.407026	-1.93434	0.00797608
LGI	2435	24375000	-1.4009	0.587523	-1.98843	0.00640353
LGI	2720	27225000	-1.35835	0.582583	-1.94093	0.00776099
LGI	2721	27235000	-1.56181	0.537976	-2.09978	0.00386633
LGI	2722	27245000	-1.77956	0.478323	-2.25788	0.00158156
LGI	2723	27255000	-1.74831	0.467319	-2.21563	0.00199498
LGI	3336	33385000	-1.80513	0.0741471	-1.87928	0.0098706
LGI	3337	33395000	-1.88073	0.359022	-2.23975	0.0017374
LGI	3338	33405000	-2.01741	0.173544	-2.19095	0.00231568
LGI	3339	33415000	-2.08821	0.0732837	-2.1615	0.00279221
LGI	3340	33425000	-2.12094	0.0653538	-2.1863	0.00239682
LGI	3341	33435000	-2.14276	0.0495186	-2.19228	0.00228992
LGI	3342	33445000	-2.08107	0.333315	-2.41439	0.000567972
LGI	3343	33455000	-2.25944	-0.0552501	-2.20419	0.00214825
LGI	3345	33475000	-2.18015	-0.245394	-1.93475	0.00796448
LGI	4054	40565000	-1.93638	0.190758	-2.12714	0.0033473
LGI	4055	40575000	-1.93742	0.334256	-2.27168	0.00145406
LGJ	195	1975000	-1.9635	-0.139156	-1.82434	0.00887555
LGJ	196	1985000	-2.03737	-0.0248359	-2.01254	0.00402308
LGJ	197	1995000	-2.14238	-0.127538	-2.01484	0.00398369
LGJ	198	2005000	-2.15551	-0.0687087	-2.0868	0.0028589
LGJ	199	2015000	-2.17985	-0.0231262	-2.15672	0.00208857
LGJ	200	2025000	-2.2095	-0.300962	-1.90854	0.00624254
LGJ	564	5665000	-1.99917	-0.0186436	-1.98053	0.00462312
LGJ	565	5675000	-1.99755	-0.0441181	-1.95343	0.00521737
LGJ	566	5685000	-1.99352	0.0629464	-2.05647	0.00332688
LGJ	1642	16445000	-2.09164	0.0324853	-2.12413	0.00239438
LGJ	1643	16455000	-2.02487	-0.00556147	-2.01931	0.00389334
LGJ	1644	16465000	-2.05712	-0.107004	-1.95011	0.00528919
LGJ	1645	16475000	-2.00703	-0.138631	-1.86839	0.00738355
LGJ	1686	16885000	-1.42936	0.398149	-1.82751	0.00874929
LGJ	1687	16895000	-1.58816	0.386069	-1.97423	0.00477023
LGJ	1688	16905000	-1.78242	0.276176	-2.05859	0.00329098
LGJ	1689	16915000	-1.83603	0.202418	-2.03844	0.00357941
LGJ	1690	16925000	-1.87912	0.139039	-2.01815	0.00392114
LGJ	1691	16935000	-1.93138	0.0336379	-1.96502	0.00496484
LGJ	1692	16945000	-1.98067	-0.0218157	-1.95886	0.00510501
LGJ	1693	16955000	-1.94734	0.16136	-2.1087	0.00255772
LGJ	1694	16965000	-1.94176	0.0605546	-2.00232	0.00421073
LGJ	1695	16975000	-1.8775	0.191127	-2.06863	0.00313343
LGJ	1696	16985000	-1.80995	0.153772	-1.96372	0.0049938
LGJ	2188	21905000	-1.77417	0.0351788	-1.80935	0.00943506
LGJ	2257	22595000	-1.77328	0.0873166	-1.8606	0.00764535
LGJ	2258	22605000	-1.94208	0.100838	-2.04292	0.00351454
LGJ	2259	22615000	-1.94207	0.0755762	-2.01765	0.00393504
LGJ	2260	22625000	-1.98731	0.143956	-2.13127	0.00231214
LGJ	2261	22635000	-1.92252	0.252947	-2.17547	0.0019067
LGJ	2262	22645000	-1.83931	0.0646561	-1.90397	0.0063746
LGJ	2795	27975000	-1.73312	0.164827	-1.89795	0.00653214
LGJ	2796	27985000	-1.7184	0.139205	-1.8576	0.00774844
LGJ	2930	29325000	-1.52238	0.323762	-1.84615	0.00811218
LGJ	2934	29365000	-1.42909	0.391189	-1.82028	0.00903078
LGJ	3022	30245000	-1.61205	0.292776	-1.90482	0.00635027
LGJ	3666	36685000	-1.88902	-0.0857863	-1.80323	0.00964125
LGJ	3667	36695000	-1.88802	-0.00706861	-1.88095	0.00702677
LGJ	4759	47615000	-1.73398	0.175809	-1.90979	0.00620895
LGJ	4760	47625000	-1.94568	0.110561	-2.05624	0.00332688
LGJ	4761	47635000	-1.99432	0.00150413	-1.99582	0.00431383
LGJ	4762	47645000	-2.09237	-0.118855	-1.97352	0.00478413
LGJ	4763	47655000	-1.97885	0.119738	-2.09858	0.00267356
LGJ	4765	47675000	-1.80024	0.0568427	-1.85708	0.00776698
LGJ	4769	47715000	-1.91574	-0.0230103	-1.89273	0.00668157
LGK	147	1495000	-1.64523	0.12258	-1.76781	0.00825187
LGK	211	2135000	-2.04243	-0.224993	-1.81744	0.00649023
LGK	742	7445000	-1.76573	0.188479	-1.95421	0.00332519
LGK	743	7455000	-1.72749	0.370337	-2.09783	0.00144134
LGK	1472	14745000	-1.98561	0.0544174	-2.04002	0.00204681
LGK	1473	14755000	-2.03238	-0.0176794	-2.0147	0.00236149
LGK	1474	14765000	-1.83486	-0.10589	-1.72897	0.00968618
LGK	1475	14775000	-1.58243	0.32469	-1.90712	0.00422708
LGK	1476	14785000	-1.27465	0.564847	-1.8395	0.00586509
LGK	1581	15835000	-2.15035	-0.324243	-1.82611	0.00624439
LGK	1912	19145000	-1.83735	-0.0709657	-1.76638	0.00831508
LGK	1913	19155000	-1.85698	0.151943	-2.00892	0.00244437
LGK	1914	19165000	-1.83513	0.215862	-2.05099	0.00190773
LGK	1916	19185000	-1.70042	0.175298	-1.87572	0.00496601
LGK	1917	19195000	-1.6768	0.159215	-1.83601	0.00596202
LGK	1918	19205000	-1.66575	0.197976	-1.86373	0.00524557
LGK	2191	21935000	-1.50175	0.254984	-1.75674	0.00865505
LGK	2192	21945000	-1.50958	0.329249	-1.83883	0.00587633
LGK	2519	25215000	-1.4238	0.382952	-1.80675	0.00685408
LGK	2520	25225000	-1.62533	0.186158	-1.81149	0.0066855
LGK	2521	25235000	-1.88675	0.352523	-2.23927	0.000556306
LGK	2522	25245000	-2.01798	0.104416	-2.1224	0.00124747
LGK	2523	25255000	-1.85873	-0.0648586	-1.79387	0.00728816
LGK	2997	29995000	-1.51641	0.219871	-1.73628	0.00941224
LGL	1514	15165000	0.404588	-1.56482	1.9694	0.0033925
LGL	1515	15175000	0.332119	-1.50325	1.83537	0.0066856
LGL	1516	15185000	0.358224	-1.54537	1.90359	0.00477142
LGL	1517	15195000	0.26977	-1.54476	1.81453	0.00731516
LGL	2499	25015000	0.0940112	-2.09805	2.19206	0.000871702
LGL	3700	37025000	-1.52232	0.268741	-1.79106	0.00814353
LGL	3789	37915000	-2.03088	-0.188244	-1.84263	0.00653267
LGL	3790	37925000	-2.11651	-0.268852	-1.84765	0.00638483
LGL	3791	37935000	-2.0653	0.157546	-2.22284	0.00074426
LGL	3792	37945000	-2.04489	-0.034424	-2.01046	0.00288273
LGL	3793	37955000	-2.09899	-0.122273	-1.97672	0.00340779
LGL	3794	37965000	-2.03854	0.00903592	-2.04758	0.00236277
LGL	3795	37975000	-1.80671	-0.0142658	-1.79245	0.00809765
LGL	3796	37985000	-1.75236	0.0041387	-1.7565	0.0094205
LGL	3797	37995000	-1.73327	0.194826	-1.92809	0.00434322
LGL	3798	38005000	-1.77391	0.0373619	-1.81128	0.00745789
LGL	3800	38025000	-1.77917	-0.00627018	-1.7729	0.00882407
LGL	3801	38035000	-1.8464	0.0123207	-1.85872	0.00605858
LGL	3802	38045000	-1.86725	-0.0562729	-1.81098	0.00746554
LGL	3803	38055000	-1.91385	-0.0665528	-1.84729	0.00638993
LGL	3807	38095000	-2.02132	-0.19011	-1.83121	0.00684617
LGL	3808	38105000	-2.00126	-0.0738631	-1.9274	0.00435086
LGL	3809	38115000	-2.0656	0.206341	-2.27194	0.000486828
LGL	3810	38125000	-2.08211	0.248643	-2.33075	0.000267628
LGL	3811	38135000	-2.07794	0.226905	-2.30484	0.000369581
LGL	3812	38145000	-2.02141	0.203082	-2.22449	0.000736614
LGL	3813	38155000	-2.034	-0.162076	-1.87193	0.0056839
LGL	3815	38175000	-1.95822	-0.130678	-1.82754	0.00694303

## Sheet: Table S2
Supplementary Table S2.
Annotations for selective sweep intervals identified by divergent Tajima's D values in wild and orchard trees.
Annotations determined by UniProt/SwissProt alignments of predicted chestnut proteins; heterozygosity and Tajima's D values displayed were calculated from an independent sample of six northern (cm_north) and ten southern (cm_south) samples of Chinese chestnut whole-genome sequences, and two American chestnut (ncm_strict) genome sequences.
CHROM	GENE	START	END	HIT	FUNCTION	TajD:cm_north	TajD:cm_south	het:cm_north	het:cm_south	het:ncm_strict	Peach	Apple	Grape
LGApseudo1.0	g3149	25714317	25717763	sp|I7C6E8|C7A52_PANGI	>sp|I7C6E8|C7A52_PANGI:Beta-amyrin 28-oxidase OS=Panax ginseng PE=2 SV=1	0.148783	0.167422	0.264988	0.0741432	0.118468
LGApseudo1.0	g3150	25725427	25734022	sp|Q0WP01|PTR9_ARATH	>sp|Q0WP01|PTR9_ARATH:Protein NRT1/ PTR FAMILY 5.10 OS=Arabidopsis thaliana GN=NPF5.10 PE=2 SV=1	nan	nan	0.252045	0.103606	0.175569
LGApseudo1.0	g8382	66027638	66033112	sp|Q689G9|PRR1_ORYSJ	>sp|Q689G9|PRR1_ORYSJ:Two-component response regulator-like PRR1 OS=Oryza sativa subsp. japonica GN=PRR1 PE=2 SV=2	1.30153	nan	0.329077	0.187716	0.180133
LGApseudo1.0	g8383	66033648	66036393	sp|Q9LVP9|VTI13_ARATH	>sp|Q9LVP9|VTI13_ARATH:Vesicle transport v-SNARE 13 OS=Arabidopsis thaliana GN=VTI13 PE=2 SV=1	0.024507	1.32418	0.247899	0.139127	0.127451			VIT_17s0000g06580
LGApseudo1.0	g8384	66039048	66041624	sp|Q9LSI9|BIR2_ARATH	>sp|Q9LSI9|BIR2_ARATH:Inactive LRR receptor-like serine/threonine-protein kinase BIR2 OS=Arabidopsis thaliana GN=BIR2 PE=1 SV=1	0.938259	2.39911	0.267785	0.324022	0.191408
LGApseudo1.0	g8386	66049618	66052886	sp|Q9CA75|XXT5_ARATH	>sp|Q9CA75|XXT5_ARATH:Probable xyloglucan 6-xylosyltransferase 5 OS=Arabidopsis thaliana GN=XXT5 PE=1 SV=1	2.17401	1.86096	0.344156	0.182326	0.118519			VIT_17s0000g06590
LGApseudo1.0	g8387	66061899	66065703	sp|Q17RH7|TPRXL_HUMAN	>sp|Q17RH7|TPRXL_HUMAN:Putative protein TPRXL OS=Homo sapiens GN=TPRXL PE=5 SV=2	0.187943	0.0593207	0.266904	0.105102	0.266498
LGApseudo1.0	g8388	66066635	66071873	sp|P92555|M1250_ARATH	>sp|P92555|M1250_ARATH:Uncharacterized mitochondrial protein AtMg01250 OS=Arabidopsis thaliana GN=AtMg01250 PE=4 SV=1	0.346457	-1.24788	0.314545	0.119446	0.274138
LGApseudo1.0	g8390	66079568	66086414	sp|Q9LNG5|PPP7L_ARATH	>sp|Q9LNG5|PPP7L_ARATH:Serine/threonine-protein phosphatase 7 long form homolog OS=Arabidopsis thaliana GN=At1g48120 PE=2 SV=1	2.05775	1.33985	0.574355	0.444979	0.297748
LGApseudo1.0	g8392	66098113	66105803	sp|O00203|AP3B1_HUMAN	>sp|O00203|AP3B1_HUMAN:AP-3 complex subunit beta-1 OS=Homo sapiens GN=AP3B1 PE=1 SV=3	0.392664	1.37788	0.097918	0.178978	0.174935
LGApseudo1.0	g8394	66110381	66118243	sp|P31843|RRPO_OENBE	>sp|P31843|RRPO_OENBE:RNA-directed DNA polymerase homolog OS=Oenothera berteroana PE=4 SV=1	0.458811	1.41265	0.0739797	0.164721	0.240367
LGApseudo1.0	g8398	66139136	66143147	sp|Q1PFG9|DTX7_ARATH	>sp|Q1PFG9|DTX7_ARATH:Protein DETOXIFICATION 7 OS=Arabidopsis thaliana GN=DTX7 PE=2 SV=1	0.873762	0.669352	0.0994898	0.116851	0.295238
LGApseudo1.0	g8401	66160580	66164927	sp|Q9LF46|HACL_ARATH	>sp|Q9LF46|HACL_ARATH:2-hydroxyacyl-CoA lyase OS=Arabidopsis thaliana GN=HACL PE=1 SV=1	1.25486	0.825529	0.0969798	0.16258	0.191002
LGApseudo1.0	g8402	66165171	66168387	sp|Q9LF46|HACL_ARATH	>sp|Q9LF46|HACL_ARATH:2-hydroxyacyl-CoA lyase OS=Arabidopsis thaliana GN=HACL PE=1 SV=1	0.827253	1.46332	0.109531	0.23165	0.166667
LGApseudo1.0	g8405	66192624	66193617	sp|P10978|POLX_TOBAC	>sp|P10978|POLX_TOBAC:Retrovirus-related Pol polyprotein from transposon TNT 1-94 OS=Nicotiana tabacum PE=2 SV=1	0.468304	NA	0.0493506	0	0.289322
LGApseudo1.0	g8410	66214042	66214897	sp|O00401|WASL_HUMAN	>sp|O00401|WASL_HUMAN:Neural Wiskott-Aldrich syndrome protein OS=Homo sapiens GN=WASL PE=1 SV=2	1.43193	NA	0.214286	0	0.166667
LGApseudo1.0	g8411	66217215	66226927	sp|P78621|SEPA_EMENI	>sp|P78621|SEPA_EMENI:Cytokinesis protein sepA OS=Emericella nidulans (strain FGSC A4 / ATCC 38163 / CBS 112.46 / NRRL 194 / M139) GN=sepA PE=3 SV=2	1.23713	1.13244	0.369727	0.22217	0.124767
LGApseudo1.0	g8417	66263242	66268891	sp|Q8I7P9|POL5_DROME	>sp|Q8I7P9|POL5_DROME:Retrovirus-related Pol polyprotein from transposon opus OS=Drosophila melanogaster GN=pol PE=3 SV=1	0.212078	-0.440546	0.139428	0.0356828	0.294124
LGApseudo1.0	g8418	66269511	66272357	sp|Q5AJS6|MRD1_CANAL	>sp|Q5AJS6|MRD1_CANAL:Multiple RNA-binding domain-containing protein 1 OS=Candida albicans (strain SC5314 / ATCC MYA-2876) GN=MRD1 PE=3 SV=1	0.358396	0.0037825	0.179438	0.069697	0.384543
LGApseudo1.0	g8421	66293922	66299149	sp|P32583|SRP40_YEAST	>sp|P32583|SRP40_YEAST:Suppressor protein SRP40 OS=Saccharomyces cerevisiae (strain ATCC 204508 / S288c) GN=SRP40 PE=1 SV=2	0.26125	nan	0.104028	0.0238095	0.259921
LGApseudo1.0	g8422	66304982	66310620	sp|Q99315|YG31B_YEAST	>sp|Q99315|YG31B_YEAST:Transposon Ty3-G Gag-Pol polyprotein OS=Saccharomyces cerevisiae (strain ATCC 204508 / S288c) GN=TY3B-G PE=1 SV=3	0.613114	nan	0.16867	0.0794188	0.228373
LGApseudo1.0	g8431	66361417	66362851	sp|P92519|M810_ARATH	>sp|P92519|M810_ARATH:Uncharacterized mitochondrial protein AtMg00810 OS=Arabidopsis thaliana GN=AtMg00810 PE=4 SV=1	-0.325231	1.26176	0.371429	0.06	na
LGApseudo1.0	g8432	66362854	66365412	sp|Q8LCG7|NFYC2_ARATH	>sp|Q8LCG7|NFYC2_ARATH:Nuclear transcription factor Y subunit C-2 OS=Arabidopsis thaliana GN=NFYC2 PE=2 SV=2	0.369054	-0.297346	0.152289	0.0242969	0.158333
LGApseudo1.0	g8433	66373384	66378862	sp|Q9C9N3|C3H14_ARATH	>sp|Q9C9N3|C3H14_ARATH:Zinc finger CCCH domain-containing protein 14 OS=Arabidopsis thaliana GN=At1g66810 PE=2 SV=1	0.0851481	-0.0901478	0.188612	0.0734383	0.180546
LGApseudo1.0	g8436	66394137	66401976	sp|P93295|M310_ARATH	>sp|P93295|M310_ARATH:Uncharacterized mitochondrial protein AtMg00310 OS=Arabidopsis thaliana GN=AtMg00310 PE=4 SV=1	0.986012	1.5341	0.540365	0.536488	0.356476
LGApseudo1.0	g8438	66418787	66424274	sp|P04323|POL3_DROME	>sp|P04323|POL3_DROME:Retrovirus-related Pol polyprotein from transposon 17.6 OS=Drosophila melanogaster GN=pol PE=3 SV=1	0.702174	0.272109	0.195163	0.114957	0.236657
LGApseudo1.0	g8444	66440897	66443587	sp|P93028|UBE11_ARATH	>sp|P93028|UBE11_ARATH:Ubiquitin-activating enzyme E1 1 OS=Arabidopsis thaliana GN=UBA1 PE=1 SV=1	0.74352	0.679309	0.356044	0.215076	0.304213
LGApseudo1.0	g8445	66450540	66458032	sp|Q8LFD1|LPP3_ARATH	>sp|Q8LFD1|LPP3_ARATH:Putative lipid phosphate phosphatase 3_ chloroplastic OS=Arabidopsis thaliana GN=LPP3 PE=2 SV=1	1.16911	0.311039	0.236971	0.0639956	0.325364
LGApseudo1.0	g8447	66468337	66473229	sp|Q75JC9|Y8484_DICDI	>sp|Q75JC9|Y8484_DICDI:Uncharacterized protein DDB_G0271670 OS=Dictyostelium discoideum GN=DDB_G0271670 PE=3 SV=1	nan	nan	0.0335075	0.00781662	0.0949004
LGApseudo1.0	g8448	66473488	66476452	sp|Q9ZU46|ZAR1_ARATH	>sp|Q9ZU46|ZAR1_ARATH:Receptor protein kinase-like protein ZAR1 OS=Arabidopsis thaliana GN=ZAR1 PE=1 SV=1	nan	nan	0.0350877	0.00350877	0.0467836
LGApseudo1.0	g8455	66521313	66525199	sp|Q9C9N6|PMI2_ARATH	>sp|Q9C9N6|PMI2_ARATH:Protein PLASTID MOVEMENT IMPAIRED 2 OS=Arabidopsis thaliana GN=PMI2 PE=1 SV=1	-0.50083	1.47904	0.112412	0.042623	0.133333
LGApseudo1.0	g8459	66550944	66566379	sp|Q08BT5|K1468_XENTR	>sp|Q08BT5|K1468_XENTR:LisH domain and HEAT repeat-containing protein KIAA1468 homolog OS=Xenopus tropicalis PE=2 SV=1	-0.563403	1.65361	0.0819639	0.110732	0.125661
LGApseudo1.0	g8462	66595344	66605080	sp|Q43681|NLTP_VIGUN	>sp|Q43681|NLTP_VIGUN:Probable non-specific lipid-transfer protein AKCS9 OS=Vigna unguiculata PE=2 SV=1	-0.293762	1.91433	0.189799	0.126601	0.159405
LGApseudo1.0	g8466	66626054	66636261	sp|P31843|RRPO_OENBE	>sp|P31843|RRPO_OENBE:RNA-directed DNA polymerase homolog OS=Oenothera berteroana PE=4 SV=1	-0.111627	1.26957	0.209332	0.203804	0.171704
LGApseudo1.0	g8480	66681754	66686473	sp|P20825|POL2_DROME	>sp|P20825|POL2_DROME:Retrovirus-related Pol polyprotein from transposon 297 OS=Drosophila melanogaster GN=pol PE=3 SV=1	-0.342918	1.56492	0.225007	0.218204	0.18232
LGApseudo1.0	g8482	66694164	66696313	sp|Q9HDV0|YHE5_SCHPO	>sp|Q9HDV0|YHE5_SCHPO:Putative glutamine amidotransferase PB2B2.05 OS=Schizosaccharomyces pombe (strain 972 / ATCC 24843) GN=SPBPB2B2.05 PE=3 SV=2	0.065266	0.34521	0.255777	0.17451	0.0784314
LGApseudo1.0	g8487	66724406	66729759	sp|P18165|LORI_MOUSE	>sp|P18165|LORI_MOUSE:Loricrin OS=Mus musculus GN=Lor PE=2 SV=2	nan	nan	0.444478	0.341373	0.219556
LGApseudo1.0	g8492	66763214	66770294	sp|Q9UR07|TF211_SCHPO	>sp|Q9UR07|TF211_SCHPO:Transposon Tf2-11 polyprotein OS=Schizosaccharomyces pombe (strain 972 / ATCC 24843) GN=Tf2-11 PE=3 SV=1	1.60776	1.44	0.346456	0.238368	0.132372
LGApseudo1.0	g8496	66793014	66797120	sp|Q67XL4|Y3544_ARATH	>sp|Q67XL4|Y3544_ARATH:Uncharacterized CRM domain-containing protein At3g25440_ chloroplastic OS=Arabidopsis thaliana GN=At3g25440 PE=2 SV=1	nan	nan	0.145428	0.117665	0.166667
LGApseudo1.0	g8497	66799844	66811025	sp|P04323|POL3_DROME	>sp|P04323|POL3_DROME:Retrovirus-related Pol polyprotein from transposon 17.6 OS=Drosophila melanogaster GN=pol PE=3 SV=1	nan	nan	0.22098	0.143007	0.150066
LGApseudo1.0	g8499	66814914	66819789	sp|P04323|POL3_DROME	>sp|P04323|POL3_DROME:Retrovirus-related Pol polyprotein from transposon 17.6 OS=Drosophila melanogaster GN=pol PE=3 SV=1	0.390723	nan	0.201017	0.0435673	0.0666667
LGApseudo1.0	g8501	66821848	66825079	sp|P19401|M12_STRPY	>sp|P19401|M12_STRPY:M protein_ serotype 12 (Fragment) OS=Streptococcus pyogenes GN=emm12 PE=1 SV=1	-0.552839	nan	0.107143	0.00833333	na
LGApseudo1.0	g8509	66878359	66888380	sp|P92555|M1250_ARATH	>sp|P92555|M1250_ARATH:Uncharacterized mitochondrial protein AtMg01250 OS=Arabidopsis thaliana GN=AtMg01250 PE=4 SV=1	nan	nan	0.2907	0.103892	0.141693
LGApseudo1.0	g8512	66903979	66913837	sp|B0F9L4|GOGC6_ARATH	>sp|B0F9L4|GOGC6_ARATH:Golgin candidate 6 OS=Arabidopsis thaliana GN=GC6 PE=1 SV=2	1.4419	1.99883	0.252804	0.242799	0.1484
LGApseudo1.0	g8513	66914929	66920385	sp|Q93ZC9|GLAK1_ARATH	>sp|Q93ZC9|GLAK1_ARATH:Glucuronokinase 1 OS=Arabidopsis thaliana GN=GLCAK1 PE=1 SV=1	0.357156	2.02512	0.375393	0.316879	0.0727333
LGApseudo1.0	g8515	66926029	66932692	sp|Q9RB36|TRUB_FLAJ1	>sp|Q9RB36|TRUB_FLAJ1:tRNA pseudouridine synthase B OS=Flavobacterium johnsoniae (strain ATCC 17061 / DSM 2064 / UW101) GN=truB PE=3 SV=1	1.66511	0.984168	0.446464	0.309369	0.156177
LGApseudo1.0	g8519	66971199	66974378	sp|Q689D6|RPD1_ARATH	>sp|Q689D6|RPD1_ARATH:Protein ROOT PRIMORDIUM DEFECTIVE 1 OS=Arabidopsis thaliana GN=RPD1 PE=1 SV=1	1.39555	-0.667678	0.342404	0.125706	0.140625
LGApseudo1.0	g8520	66975666	66978074	sp|Q9LY84|GDL76_ARATH	>sp|Q9LY84|GDL76_ARATH:GDSL esterase/lipase At5g14450 OS=Arabidopsis thaliana GN=At5g14450 PE=2 SV=1	1.25719	-0.946388	0.35811	0.116003	0.0900901
LGApseudo1.0	g8524	66997277	67001014	sp|P46286|RL81_ARATH	>sp|P46286|RL81_ARATH:60S ribosomal protein L8-1 OS=Arabidopsis thaliana GN=RPL8A PE=1 SV=2	nan	nan	0.33594	0.246759	0.112264
LGApseudo1.0	g8525	67014912	67017946	sp|Q8S9J6|ASPA_ARATH	>sp|Q8S9J6|ASPA_ARATH:Aspartyl protease family protein At5g10770 OS=Arabidopsis thaliana GN=At5g10770 PE=2 SV=1	1.59659	0.0324578	0.399481	0.231972	0.0442366
LGApseudo1.0	g8526	67036374	67041036	sp|Q9LY84|GDL76_ARATH	>sp|Q9LY84|GDL76_ARATH:GDSL esterase/lipase At5g14450 OS=Arabidopsis thaliana GN=At5g14450 PE=2 SV=1	1.83897	1.28266	0.353629	0.29681	0.0744681
LGApseudo1.0	g8527	67047158	67054106	sp|Q9LY84|GDL76_ARATH	>sp|Q9LY84|GDL76_ARATH:GDSL esterase/lipase At5g14450 OS=Arabidopsis thaliana GN=At5g14450 PE=2 SV=1	1.39539	0.588504	0.289613	0.193596	0.101997
LGApseudo1.0	g8531	67097091	67097765	sp|Q9SA25|WAKLG_ARATH	>sp|Q9SA25|WAKLG_ARATH:Wall-associated receptor kinase-like 8 OS=Arabidopsis thaliana GN=WAKL8 PE=2 SV=1	0.775544	1.29803	0.421769	0.442857	na
LGApseudo1.0	g8532	67105224	67107336	sp|Q9LY84|GDL76_ARATH	>sp|Q9LY84|GDL76_ARATH:GDSL esterase/lipase At5g14450 OS=Arabidopsis thaliana GN=At5g14450 PE=2 SV=1	0.090531	1.59164	0.278746	0.239024	0.0243902
LGApseudo1.0	g8533	67110371	67113847	sp|P14381|YTX2_XENLA	>sp|P14381|YTX2_XENLA:Transposon TX1 uncharacterized 149 kDa protein OS=Xenopus laevis PE=3 SV=1	0.0862445	0.43547	0.270501	0.261811	0.0413898
LGApseudo1.0	g8535	67118421	67121080	sp|G0S8G9|IF2P_CHATD	>sp|G0S8G9|IF2P_CHATD:Eukaryotic translation initiation factor 5B OS=Chaetomium thermophilum (strain DSM 1495 / CBS 144.50 / IMI 039719) GN=CTHT_0029840 PE=1 SV=2	1.52228	0.332689	0.121548	0.106849	0.0593607
LGApseudo1.0	g8539	67149749	67154476	sp|Q8VZV7|PMT9_ARATH	>sp|Q8VZV7|PMT9_ARATH:Probable methyltransferase PMT9 OS=Arabidopsis thaliana GN=At5g14430 PE=2 SV=1	0.696964	1.0361	0.225987	0.0941398	0.0797101
LGApseudo1.0	g8541	67172128	67177814	sp|Q9LY87|RGLG2_ARATH	>sp|Q9LY87|RGLG2_ARATH:E3 ubiquitin-protein ligase RGLG2 OS=Arabidopsis thaliana GN=RGLG2 PE=1 SV=1	0.301844	0.151986	0.263227	0.273908	0.321732
LGApseudo1.0	g8543	67182879	67192393	sp|Q8VYR5|PP351_ARATH	>sp|Q8VYR5|PP351_ARATH:Pentatricopeptide repeat-containing protein At4g35850_ mitochondrial OS=Arabidopsis thaliana GN=At4g35850 PE=1 SV=1	1.23659	-0.615348	0.131227	0.119631	0.122689
LGApseudo1.0	g8544	67194908	67198724	sp|Q59YL9|ESF2_CANAL	>sp|Q59YL9|ESF2_CANAL:Pre-rRNA-processing protein ESF2 OS=Candida albicans (strain SC5314 / ATCC MYA-2876) GN=ESF2 PE=3 SV=2	0.924643	-0.460489	0.187577	0.10165	0.179104
LGApseudo1.0	g8546	67199997	67204913	sp|Q38922|RAB1B_ARATH	>sp|Q38922|RAB1B_ARATH:Ras-related protein RABB1b OS=Arabidopsis thaliana GN=RABB1B PE=2 SV=1	0.905796	0.855509	0.220116	0.19988	0.124934
LGApseudo1.0	g8547	67206589	67211303	sp|Q7DLS1|PSB7B_ARATH	>sp|Q7DLS1|PSB7B_ARATH:Proteasome subunit beta type-7-B OS=Arabidopsis thaliana GN=PBB2 PE=1 SV=2	1.51243	0.184894	0.138289	0.045546	0.0787037
LGApseudo1.0	g8550	67225923	67229623	sp|Q9SL48|SLY1_ARATH	>sp|Q9SL48|SLY1_ARATH:SEC1 family transport protein SLY1 OS=Arabidopsis thaliana GN=SLY1 PE=1 SV=1	0.880007	0.129445	0.082807	0.0447368	0.105263
LGApseudo1.0	g8552	67237739	67238863	sp|P04323|POL3_DROME	>sp|P04323|POL3_DROME:Retrovirus-related Pol polyprotein from transposon 17.6 OS=Drosophila melanogaster GN=pol PE=3 SV=1	1.36606	0.152809	0.180661	0.0910461	0.203901
LGApseudo1.0	g8553	67245303	67251693	sp|Q6F4F5|C724B_ORYSJ	>sp|Q6F4F5|C724B_ORYSJ:Cytochrome P450 724B1 OS=Oryza sativa subsp. japonica GN=CYP724B1 PE=1 SV=1	1.08464	0.194068	0.189222	0.0894257	0.137138
LGApseudo1.0	g8554	67258808	67263295	sp|P10978|POLX_TOBAC	>sp|P10978|POLX_TOBAC:Retrovirus-related Pol polyprotein from transposon TNT 1-94 OS=Nicotiana tabacum PE=2 SV=1	-0.0872042	0.880485	0.238608	0.236681	0.0485048
LGApseudo1.0	g8559	67302264	67311813	sp|Q9C717|FLXL3_ARATH	>sp|Q9C717|FLXL3_ARATH:Protein FLX-like 3 OS=Arabidopsis thaliana GN=FLXL3 PE=1 SV=1	-0.0344699	0.986899	0.142819	0.183415	0.100813
LGApseudo1.0	g8560	67312688	67313884	sp|Q04836|CP31A_ARATH	>sp|Q04836|CP31A_ARATH:31 kDa ribonucleoprotein_ chloroplastic OS=Arabidopsis thaliana GN=CP31A PE=1 SV=1	1.34905	-0.398054	0.446429	0.158333	0.0833333
LGApseudo1.0	g8563	67332845	67338218	sp|Q9SS87|SEOB_ARATH	>sp|Q9SS87|SEOB_ARATH:Protein SIEVE ELEMENT OCCLUSION B OS=Arabidopsis thaliana GN=SEOB PE=1 SV=1	0.988252	0.43809	0.167489	0.0804371	0.217738
LGApseudo1.0	g8564	67339805	67340614	sp|Q93XX2|SEOA_ARATH	>sp|Q93XX2|SEOA_ARATH:Protein SIEVE ELEMENT OCCLUSION A OS=Arabidopsis thaliana GN=SEOA PE=1 SV=1	-0.707696	1.49704	0.107143	0.0875	0.0416667
LGApseudo1.0	g8566	67368346	67371420	sp|P20825|POL2_DROME	>sp|P20825|POL2_DROME:Retrovirus-related Pol polyprotein from transposon 297 OS=Drosophila melanogaster GN=pol PE=3 SV=1	-0.152163	1.78503	0.33564	0.299904	0.229762
LGApseudo1.0	g8570	67401285	67409888	sp|P10978|POLX_TOBAC	>sp|P10978|POLX_TOBAC:Retrovirus-related Pol polyprotein from transposon TNT 1-94 OS=Nicotiana tabacum PE=2 SV=1	0.56556	1.73687	0.483661	0.417994	0.071022
LGApseudo1.0	g8573	67422695	67426552	sp|Q9SS87|SEOB_ARATH	>sp|Q9SS87|SEOB_ARATH:Protein SIEVE ELEMENT OCCLUSION B OS=Arabidopsis thaliana GN=SEOB PE=1 SV=1	nan	nan	0.215839	0.176268	0.361111
LGApseudo1.0	g8578	67481685	67491149	sp|P10978|POLX_TOBAC	>sp|P10978|POLX_TOBAC:Retrovirus-related Pol polyprotein from transposon TNT 1-94 OS=Nicotiana tabacum PE=2 SV=1	nan	nan	0.410586	0.354588	0.0299172
LGApseudo1.0	g8582	67525305	67533065	sp|Q9SS87|SEOB_ARATH	>sp|Q9SS87|SEOB_ARATH:Protein SIEVE ELEMENT OCCLUSION B OS=Arabidopsis thaliana GN=SEOB PE=1 SV=1	1.05906	1.64352	0.451866	0.413683	0.232614
LGApseudo1.0	g8584	67550147	67557950	sp|P10978|POLX_TOBAC	>sp|P10978|POLX_TOBAC:Retrovirus-related Pol polyprotein from transposon TNT 1-94 OS=Nicotiana tabacum PE=2 SV=1	nan	nan	0.350563	0.335445	0.11436
LGApseudo1.0	g8586	67569059	67583690	sp|O82500|Y4117_ARATH	>sp|O82500|Y4117_ARATH:Putative disease resistance protein At4g11170 OS=Arabidopsis thaliana GN=At4g11170 PE=2 SV=1	1.29087	1.41155	0.516561	0.439539	0.250066
LGApseudo1.0	g8589	67626307	67631530	sp|P20825|POL2_DROME	>sp|P20825|POL2_DROME:Retrovirus-related Pol polyprotein from transposon 297 OS=Drosophila melanogaster GN=pol PE=3 SV=1	1.86034	2.11111	0.594307	0.507602	na
LGApseudo1.0	g8591	67638810	67647450	sp|Q9UBP0|SPAST_HUMAN	>sp|Q9UBP0|SPAST_HUMAN:Spastin OS=Homo sapiens GN=SPAST PE=1 SV=1	0.83631	0.469667	0.207413	0.072225	0.134354		MDP0000815270
LGApseudo1.0	g11094	87268732	87272085	sp|O82245|TSPO_ARATH	>sp|O82245|TSPO_ARATH:Translocator protein homolog OS=Arabidopsis thaliana GN=TSPO PE=1 SV=1	-1.89634	-0.965371	0.079881	0.0465909	0.12418
LGApseudo1.0	g11098	87287970	87296539	sp|P04323|POL3_DROME	>sp|P04323|POL3_DROME:Retrovirus-related Pol polyprotein from transposon 17.6 OS=Drosophila melanogaster GN=pol PE=3 SV=1	-1.88058	0.210921	0.192574	0.136485	0.160307
LGApseudo1.0	g11099	87296871	87301305	sp|P08770|TRA1_MAIZE	>sp|P08770|TRA1_MAIZE:Putative AC transposase OS=Zea mays PE=2 SV=2	-1.98004	nan	0.146169	0.0641379	0.259726
LGApseudo1.0	g13050	103905208	103910478	sp|P40683|GSP_ANEMI	>sp|P40683|GSP_ANEMI:4'-phosphopantetheinyl transferase gsp OS=Aneurinibacillus migulanus GN=gsp PE=3 SV=2	NA	NA	na	na	na
LGApseudo1.0	g13051	103911439	103915703	sp|Q9FH18|WIP2_ARATH	>sp|Q9FH18|WIP2_ARATH:WPP domain-interacting protein 2 OS=Arabidopsis thaliana GN=WIP2 PE=1 SV=1	NA	NA	na	na	na
LGApseudo1.0	g13052	103935578	103936252	sp|O22264|MYB12_ARATH	>sp|O22264|MYB12_ARATH:Transcription factor MYB12 OS=Arabidopsis thaliana GN=MYB12 PE=2 SV=1	1.02691	0.393624	0.528571	0.163333	0.0666667
LGApseudo1.0	g13055	103962658	103965635	sp|P08553|NFM_MOUSE	>sp|P08553|NFM_MOUSE:Neurofilament medium polypeptide OS=Mus musculus GN=Nefm PE=1 SV=4	-1.5212	0.323889	0.19139	0.0289096	0.233249
LGBLGBJoined_contig_1221_consensus_consensus	g856	6610813	6623786	sp|Q91DM0|POLG_PVCV1	>sp|Q91DM0|POLG_PVCV1:Genome polyprotein OS=Petunia vein clearing virus (isolate Shepherd) PE=3 SV=1	-0.0976751	nan	0.313439	0.264849	0.293938
LGBLGBJoined_contig_1221_consensus_consensus	g857	6624349	6628628	sp|Q9SS87|SEOB_ARATH	>sp|Q9SS87|SEOB_ARATH:Protein SIEVE ELEMENT OCCLUSION B OS=Arabidopsis thaliana GN=SEOB PE=1 SV=1	-1.96092	nan	0.178571	0.0232759	0.485632
LGBLGBJoined_contig_1221_consensus_consensus	g860	6644348	6648568	sp|Q9SS87|SEOB_ARATH	>sp|Q9SS87|SEOB_ARATH:Protein SIEVE ELEMENT OCCLUSION B OS=Arabidopsis thaliana GN=SEOB PE=1 SV=1	-1.63827	1.0337	0.208698	0.0568451	0.597137
LGBLGBJoined_contig_1221_consensus_consensus	g862	6662728	6665737	sp|P02977|M5_STRP5	>sp|P02977|M5_STRP5:M protein_ serotype 5 OS=Streptococcus pyogenes serotype M5 GN=emm5 PE=1 SV=2	-1.89015	-0.705833	0.183406	0.0631966	0.199112
LGBLGBJoined_contig_1221_consensus_consensus	g1052	8096533	8103096	sp|Q1ZXH4|EMC6_DICDI	>sp|Q1ZXH4|EMC6_DICDI:ER membrane protein complex subunit 6 OS=Dictyostelium discoideum GN=emc6 PE=3 SV=1	-1.86688	nan	0.121241	0.176339	0.121642
LGBLGBJoined_contig_1221_consensus_consensus	g1053	8103321	8105992	sp|Q9M302|PP270_ARATH	>sp|Q9M302|PP270_ARATH:Pentatricopeptide repeat-containing protein At3g48810 OS=Arabidopsis thaliana GN=At3g48810 PE=2 SV=1	-0.916312	1.9931	0.188393	0.228125	0.291667
LGBLGBJoined_contig_1221_consensus_consensus	g1054	8106405	8109446	sp|P22242|DRPE_CRAPL	>sp|P22242|DRPE_CRAPL:Desiccation-related protein PCC13-62 OS=Craterostigma plantagineum PE=2 SV=1	-1.40642	1.68625	0.0952381	0.0976551	0.368671
LGBLGBJoined_contig_1221_consensus_consensus	g1056	8118355	8120536	sp|P22242|DRPE_CRAPL	>sp|P22242|DRPE_CRAPL:Desiccation-related protein PCC13-62 OS=Craterostigma plantagineum PE=2 SV=1	-1.27877	1.57581	0.17316	0.157576	0.323232
LGBLGBJoined_contig_1221_consensus_consensus	g1057	8125526	8127706	sp|P22242|DRPE_CRAPL	>sp|P22242|DRPE_CRAPL:Desiccation-related protein PCC13-62 OS=Craterostigma plantagineum PE=2 SV=1	-0.0966637	2.08726	0.261905	0.333333	0.122655
LGBLGBJoined_contig_1221_consensus_consensus	g1067	8178511	8180563	sp|Q4FFP4|PSBD_ACOAM	>sp|Q4FFP4|PSBD_ACOAM:Photosystem II D2 protein OS=Acorus americanus GN=psbD PE=3 SV=1	-0.135597	2.20711	0.219955	0.220635	0.143881
LGBLGBJoined_contig_1221_consensus_consensus	g2512	19610082	19612427	sp|Q9FE62|YLS8_ARATH	>sp|Q9FE62|YLS8_ARATH:Thioredoxin-like protein YLS8 OS=Arabidopsis thaliana GN=YLS8 PE=2 SV=1	1.20253	2.304	0.437825	0.259113	0.149123
LGBLGBJoined_contig_1221_consensus_consensus	g2513	19615454	19623997	sp|Q00917|SUS2_ARATH	>sp|Q00917|SUS2_ARATH:Sucrose synthase 2 OS=Arabidopsis thaliana GN=SUS2 PE=2 SV=3	0.69048	2.34474	0.477238	0.255364	0.274983		MDP0000859573
LGBLGBJoined_contig_1221_consensus_consensus	g2515	19629606	19638287	sp|Q99315|YG31B_YEAST	>sp|Q99315|YG31B_YEAST:Transposon Ty3-G Gag-Pol polyprotein OS=Saccharomyces cerevisiae (strain ATCC 204508 / S288c) GN=TY3B-G PE=1 SV=3	0.726241	1.39941	0.37351	0.241281	0.186881
LGBLGBJoined_contig_1221_consensus_consensus	g2520	19662366	19665547	sp|O24301|SUS2_PEA	>sp|O24301|SUS2_PEA:Sucrose synthase 2 OS=Pisum sativum GN=SUS2 PE=2 SV=1	-0.120797	1.38774	0.328779	0.188479	0.059551
LGBLGBJoined_contig_1221_consensus_consensus	g2523	19675751	19679767	sp|O24301|SUS2_PEA	>sp|O24301|SUS2_PEA:Sucrose synthase 2 OS=Pisum sativum GN=SUS2 PE=2 SV=1	-0.0850902	-0.179997	0.291215	0.16136	0.442029
LGCLGCJoined_contig_1	g670	5504749	5510708	sp|P92555|M1250_ARATH	>sp|P92555|M1250_ARATH:Uncharacterized mitochondrial protein AtMg01250 OS=Arabidopsis thaliana GN=AtMg01250 PE=4 SV=1	-0.102132	-0.140876	0.352921	0.289103	0.0704386
LGCLGCJoined_contig_1	g671	5513133	5516730	sp|G4SLH0|TTN1_CAEEL	>sp|G4SLH0|TTN1_CAEEL:Titin homolog OS=Caenorhabditis elegans GN=ttn-1 PE=1 SV=2	0.380917	0.0436503	0.156463	0.103687	0.153439		MDP0000846861
LGCLGCJoined_contig_1	g672	5517027	5521318	sp|Q9M9E2|PPR45_ARATH	>sp|Q9M9E2|PPR45_ARATH:Pentatricopeptide repeat-containing protein At1g15510_ chloroplastic OS=Arabidopsis thaliana GN=PCMP-H73 PE=3 SV=1	0.975391	-0.197409	0.254464	0.132812	0.171875		MDP0000846860
LGCLGCJoined_contig_1	g800	6513458	6519144	sp|Q9LQV2|RDR1_ARATH	>sp|Q9LQV2|RDR1_ARATH:RNA-dependent RNA polymerase 1 OS=Arabidopsis thaliana GN=RDR1 PE=2 SV=1	-2.05227	-0.854823	0.114512	0.0287634	0.698413
LGCLGCJoined_contig_1	g803	6528758	6531628	sp|Q5JHN1|RAD50_THEKO	>sp|Q5JHN1|RAD50_THEKO:DNA double-strand break repair Rad50 ATPase OS=Thermococcus kodakarensis (strain ATCC BAA-918 / JCM 12380 / KOD1) GN=rad50 PE=3 SV=1	-2.00227	-0.0940797	0.12395	0.145588	0.308446
LGCLGCJoined_contig_1	g804	6531757	6537403	sp|P20825|POL2_DROME	>sp|P20825|POL2_DROME:Retrovirus-related Pol polyprotein from transposon 297 OS=Drosophila melanogaster GN=pol PE=3 SV=1	-1.92172	nan	0.149146	0.0415333	0.222222
LGCLGCJoined_contig_1	g806	6552338	6560308	sp|Q9LQV2|RDR1_ARATH	>sp|Q9LQV2|RDR1_ARATH:RNA-dependent RNA polymerase 1 OS=Arabidopsis thaliana GN=RDR1 PE=2 SV=1	-1.94822	nan	0.125501	0.011215	0.380062
LGCLGCJoined_contig_1	g807	6561884	6562973	sp|H2DH19|C7D31_PANGI	>sp|H2DH19|C7D31_PANGI:Cytochrome P450 CYP71D312 OS=Panax ginseng PE=2 SV=1	-1.95295	0.107043	0.154599	0.0452827	0.625571
LGCLGCJoined_contig_1	g809	6575948	6579421	sp|Q9LQV2|RDR1_ARATH	>sp|Q9LQV2|RDR1_ARATH:RNA-dependent RNA polymerase 1 OS=Arabidopsis thaliana GN=RDR1 PE=2 SV=1	-2.21096	nan	0.120656	0.00812662	0.754505
LGCLGCJoined_contig_1	g3175	25695766	25697342	sp|Q9LSP0|PER29_ARATH	>sp|Q9LSP0|PER29_ARATH:Peroxidase 29 OS=Arabidopsis thaliana GN=PER29 PE=2 SV=2	-1.30707	0.771957	0.2	0.09	0.133333
LGCLGCJoined_contig_1	g3177	25703530	25706061	sp|F9VN79|RNH_SULTO	>sp|F9VN79|RNH_SULTO:Ribonuclease HI OS=Sulfolobus tokodaii (strain DSM 16993 / JCM 10545 / NBRC 100140 / 7) GN=rnhA PE=1 SV=1	1.53147	-0.165571	0.529723	0.3	0.0114943
LGCLGCJoined_contig_1	g3185	25762135	25764171	sp|Q91DM0|POLG_PVCV1	>sp|Q91DM0|POLG_PVCV1:Genome polyprotein OS=Petunia vein clearing virus (isolate Shepherd) PE=3 SV=1	0.512648	0.272384	0.376594	0.215552	0.092861
LGCLGCJoined_contig_1	g3188	25773372	25777501	sp|P92519|M810_ARATH	>sp|P92519|M810_ARATH:Uncharacterized mitochondrial protein AtMg00810 OS=Arabidopsis thaliana GN=AtMg00810 PE=4 SV=1	-1.59397	0.41807	0.200683	0.0910449	0.16796
LGCLGCJoined_contig_1	g3602	29022403	29028450	sp|Q93ZF5|PHO11_ARATH	>sp|Q93ZF5|PHO11_ARATH:Phosphate transporter PHO1 homolog 1 OS=Arabidopsis thaliana GN=PHO1-H1 PE=2 SV=1	-1.18668	1.42419	0.258179	0.0836665	0.0166066
LGCLGCJoined_contig_1	g3605	29045800	29048703	sp|Q08696|MST2_DROHY	>sp|Q08696|MST2_DROHY:Axoneme-associated protein mst101(2) OS=Drosophila hydei GN=mst101(2) PE=1 SV=1	0.82919	1.67256	0.5831	0.542361	na
LGCLGCJoined_contig_1	g3610	29073581	29079235	sp|P20825|POL2_DROME	>sp|P20825|POL2_DROME:Retrovirus-related Pol polyprotein from transposon 297 OS=Drosophila melanogaster GN=pol PE=3 SV=1	0.111998	1.54295	0.389696	0.349024	0.307303
LGCLGCJoined_contig_1	g3616	29121764	29126745	sp|P04146|COPIA_DROME	>sp|P04146|COPIA_DROME:Copia protein OS=Drosophila melanogaster GN=GIP PE=1 SV=3	-0.725643	1.67464	0.321479	0.122213	0.164739
LGCLGCJoined_contig_1	g3618	29132818	29134255	sp|Q9S740|AGP19_ARATH	>sp|Q9S740|AGP19_ARATH:Lysine-rich arabinogalactan protein 19 OS=Arabidopsis thaliana GN=AGP19 PE=2 SV=2	-1.18439	1.37365	0.228571	0.0958824	0.0166667
LGCLGCJoined_contig_1	g3619	29136277	29144295	sp|Q9S7I0|TADA_ARATH	>sp|Q9S7I0|TADA_ARATH:tRNA(adenine(34)) deaminase_ chloroplastic OS=Arabidopsis thaliana GN=TADA PE=1 SV=1	-0.440012	2.07009	0.329704	0.18533	0.0425317
LGCLGCJoined_contig_1	g3621	29157430	29163581	sp|P04323|POL3_DROME	>sp|P04323|POL3_DROME:Retrovirus-related Pol polyprotein from transposon 17.6 OS=Drosophila melanogaster GN=pol PE=3 SV=1	-0.508465	1.46549	0.369473	0.30232	0.344781
LGCLGCJoined_contig_1	g3624	29171154	29175765	sp|P92519|M810_ARATH	>sp|P92519|M810_ARATH:Uncharacterized mitochondrial protein AtMg00810 OS=Arabidopsis thaliana GN=AtMg00810 PE=4 SV=1	-0.670612	2.42295	0.339869	0.218799	0.0816359
LGCLGCJoined_contig_1	g3631	29198974	29204395	sp|P10978|POLX_TOBAC	>sp|P10978|POLX_TOBAC:Retrovirus-related Pol polyprotein from transposon TNT 1-94 OS=Nicotiana tabacum PE=2 SV=1	-0.753165	1.96734	0.306821	0.221964	0.150124
LGCLGCJoined_contig_1	g3633	29211572	29215591	sp|P55034|PSMD4_ARATH	>sp|P55034|PSMD4_ARATH:26S proteasome non-ATPase regulatory subunit 4 homolog OS=Arabidopsis thaliana GN=RPN10 PE=1 SV=1	0.875861	2.33122	0.558333	0.40971	0.133374
LGCLGCJoined_contig_1	g3635	29222152	29226865	sp|Q9LT17|BBR_ARATH	>sp|Q9LT17|BBR_ARATH:E3 ubiquitin ligase BIG BROTHER-related OS=Arabidopsis thaliana GN=BBR PE=2 SV=1	0.0725234	1.55453	0.42252	0.295666	0.0199049
LGCLGCJoined_contig_1	g3645	29263392	29267144	sp|P10978|POLX_TOBAC	>sp|P10978|POLX_TOBAC:Retrovirus-related Pol polyprotein from transposon TNT 1-94 OS=Nicotiana tabacum PE=2 SV=1	-0.001081	1.32838	0.358957	0.363849	0.277056
LGCLGCJoined_contig_1	g3646	29270632	29274774	sp|P27502|POL_RTBVP	>sp|P27502|POL_RTBVP:Polyprotein P3 OS=Rice tungro bacilliform virus (isolate Philippines) PE=1 SV=1	-0.700569	2.28467	0.332046	0.157854	0.0360906
LGCLGCJoined_contig_1	g3650	29295078	29296517	sp|P10978|POLX_TOBAC	>sp|P10978|POLX_TOBAC:Retrovirus-related Pol polyprotein from transposon TNT 1-94 OS=Nicotiana tabacum PE=2 SV=1	-0.172778	2.05876	0.351288	0.22459	0.0794925
LGCLGCJoined_contig_1	g3652	29308082	29311952	sp|P10978|POLX_TOBAC	>sp|P10978|POLX_TOBAC:Retrovirus-related Pol polyprotein from transposon TNT 1-94 OS=Nicotiana tabacum PE=2 SV=1	-0.0148255	1.77435	0.238923	0.372138	0.0763889
LGCLGCJoined_contig_1	g3653	29315723	29319397	sp|Q5XGC9|SRFB1_XENTR	>sp|Q5XGC9|SRFB1_XENTR:Serum response factor-binding protein 1 OS=Xenopus tropicalis GN=srfbp1 PE=2 SV=1	-0.794343	1.67487	0.34472	0.193363	0.0759804
LGCLGCJoined_contig_1	g3654	29331098	29333497	sp|Q9LT15|STP10_ARATH	>sp|Q9LT15|STP10_ARATH:Sugar transport protein 10 OS=Arabidopsis thaliana GN=STP10 PE=2 SV=1	-0.622837	0.781982	0.315476	0.1	0.0138889
LGCLGCJoined_contig_1	g3657	29345162	29346614	sp|P57742|PFD5_ARATH	>sp|P57742|PFD5_ARATH:Probable prefoldin subunit 5 OS=Arabidopsis thaliana GN=At5g23290 PE=2 SV=1	-0.547794	1.34319	0.334975	0.19064	0.0344828
LGCLGCJoined_contig_1	g3660	29350972	29360495	sp|P14381|YTX2_XENLA	>sp|P14381|YTX2_XENLA:Transposon TX1 uncharacterized 149 kDa protein OS=Xenopus laevis PE=3 SV=1	-0.898585	2.17237	0.361313	0.332236	0.282519
LGCLGCJoined_contig_1	g3661	29365642	29375015	sp|P32746|PYRD_ARATH	>sp|P32746|PYRD_ARATH:Dihydroorotate dehydrogenase (quinone)_ mitochondrial OS=Arabidopsis thaliana GN=PYRD PE=1 SV=2	-1.06707	nan	0.259234	0.149432	0.100471
LGCLGCJoined_contig_1	g3669	29413380	29418989	sp|Q9FMX0|SODF3_ARATH	>sp|Q9FMX0|SODF3_ARATH:Superoxide dismutase [Fe] 3_ chloroplastic OS=Arabidopsis thaliana GN=FSD3 PE=1 SV=1	-0.956694	2.25692	0.284866	0.246125	0.101142
LGCLGCJoined_contig_1	g3671	29422490	29429105	sp|P16423|POLR_DROME	>sp|P16423|POLR_DROME:Retrovirus-related Pol polyprotein from type-2 retrotransposable element R2DM OS=Drosophila melanogaster GN=pol PE=3 SV=1	-1.61822	2.14547	0.223404	0.15427	0.0209423
LGCLGCJoined_contig_1	g3672	29429910	29432438	sp|P0C2F6|RNHX1_ARATH	>sp|P0C2F6|RNHX1_ARATH:Putative ribonuclease H protein At1g65750 OS=Arabidopsis thaliana GN=At1g65750 PE=3 SV=1	-1.52241	2.06094	0.209325	0.0923611	0.0254953
LGCLGCJoined_contig_1	g3675	29457360	29466343	sp|Q9LHE9|MYO1_ARATH	>sp|Q9LHE9|MYO1_ARATH:Myosin-1 OS=Arabidopsis thaliana GN=VIII-1 PE=1 SV=1	-0.845313	nan	0.278497	0.111123	0.0344828
LGCLGCJoined_contig_1	g3677	29474150	29490133	sp|Q9LHE9|MYO1_ARATH	>sp|Q9LHE9|MYO1_ARATH:Myosin-1 OS=Arabidopsis thaliana GN=VIII-1 PE=1 SV=1	-0.377456	nan	0.34879	0.076984	0.0330854
LGCLGCJoined_contig_1	g3679	29500601	29503565	sp|P20825|POL2_DROME	>sp|P20825|POL2_DROME:Retrovirus-related Pol polyprotein from transposon 297 OS=Drosophila melanogaster GN=pol PE=3 SV=1	1.26029	0.421202	0.544742	0.179817	0.240741
LGCLGCJoined_contig_1	g3682	29530300	29533035	sp|Q8BH16|FBXL2_MOUSE	>sp|Q8BH16|FBXL2_MOUSE:F-box/LRR-repeat protein 2 OS=Mus musculus GN=Fbxl2 PE=1 SV=1	0.063273	-0.069255	0.401361	0.0333333	0.015873
LGCLGCJoined_contig_1	g3696	29595761	29597217	sp|O22227|MIZ1_ARATH	>sp|O22227|MIZ1_ARATH:Protein MIZU-KUSSEI 1 OS=Arabidopsis thaliana GN=MIZ1 PE=1 SV=1	0.680643	0.739464	0.455782	0.0642857	0
LGCLGCJoined_contig_1	g3697	29598312	29600884	sp|Q9LT71|RTNLK_ARATH	>sp|Q9LT71|RTNLK_ARATH:Reticulon-like protein B11 OS=Arabidopsis thaliana GN=RTNLB11 PE=2 SV=1	0.77778	-0.0723353	0.456092	0.0479167	0.0959168
LGCLGCJoined_contig_1	g3702	29624792	29634640	sp|Q91DM0|POLG_PVCV1	>sp|Q91DM0|POLG_PVCV1:Genome polyprotein OS=Petunia vein clearing virus (isolate Shepherd) PE=3 SV=1	0.525921	-0.394737	0.394613	0.0910708	0.242235
LGCLGCJoined_contig_1	g3708	29674902	29676932	sp|Q9SJG6|PP200_ARATH	>sp|Q9SJG6|PP200_ARATH:Pentatricopeptide repeat-containing protein At2g42920_ chloroplastic OS=Arabidopsis thaliana GN=PCMP-E75 PE=2 SV=1	1.39228	nan	0.605042	0.0117647	0
LGCLGCJoined_contig_1	g3709	29677102	29679707	sp|Q8LD49|TRXX_ARATH	>sp|Q8LD49|TRXX_ARATH:Thioredoxin X_ chloroplastic OS=Arabidopsis thaliana GN=ATHX PE=2 SV=2	0.812469	0.186831	0.486706	0.0126326	0.0138889	ppa011951m
LGCLGCJoined_contig_1	g3719	29729482	29736042	sp|P10978|POLX_TOBAC	>sp|P10978|POLX_TOBAC:Retrovirus-related Pol polyprotein from transposon TNT 1-94 OS=Nicotiana tabacum PE=2 SV=1	-0.356322	0.164927	0.324013	0.0365493	0.0924188
LGCLGCJoined_contig_1	g3720	29739522	29743979	sp|P20825|POL2_DROME	>sp|P20825|POL2_DROME:Retrovirus-related Pol polyprotein from transposon 297 OS=Drosophila melanogaster GN=pol PE=3 SV=1	0.301057	0.71686	0.220238	0.370833	0.2
LGCLGCJoined_contig_1	g3725	29765775	29772597	sp|O82567|AAPT1_ARATH	>sp|O82567|AAPT1_ARATH:Choline/ethanolaminephosphotransferase 1 OS=Arabidopsis thaliana GN=AAPT1 PE=1 SV=1	1.46128	nan	0.573124	0.0161339	0.0134173
LGCLGCJoined_contig_1	g3727	29776782	29782977	sp|Q03278|PO21_NASVI	>sp|Q03278|PO21_NASVI:Retrovirus-related Pol polyprotein from type-1 retrotransposable element R2 (Fragment) OS=Nasonia vitripennis PE=3 SV=2	0.300691	0.562019	0.245227	0.217151	0.122322
LGCLGCJoined_contig_1	g3728	29786427	29789787	sp|O82567|AAPT1_ARATH	>sp|O82567|AAPT1_ARATH:Choline/ethanolaminephosphotransferase 1 OS=Arabidopsis thaliana GN=AAPT1 PE=1 SV=1	1.11774	nan	0.523255	0.0239909	0.0165017
LGCLGCJoined_contig_1	g3729	29790532	29798953	sp|Q7M732|RTL1_MOUSE	>sp|Q7M732|RTL1_MOUSE:Retrotransposon-like protein 1 OS=Mus musculus GN=Rtl1 PE=2 SV=1	0.971792	0.470004	0.486467	0.03909	0.025895
LGCLGCJoined_contig_1	g3734	29829275	29838807	sp|Q4V3D9|SSL10_ARATH	>sp|Q4V3D9|SSL10_ARATH:Protein STRICTOSIDINE SYNTHASE-LIKE 10 OS=Arabidopsis thaliana GN=SSL10 PE=2 SV=1	0.368993	1.76245	0.400971	0.121103	0.12234		MDP0000253160	VIT_10s0042g00020
LGCLGCJoined_contig_1	g3738	29864252	29869687	sp|P92555|M1250_ARATH	>sp|P92555|M1250_ARATH:Uncharacterized mitochondrial protein AtMg01250 OS=Arabidopsis thaliana GN=AtMg01250 PE=4 SV=1	0.98865	2.13161	0.549128	0.458511	0.120859
LGCLGCJoined_contig_1	g3739	29880179	29888052	sp|Q8RY65|NIK2_ARATH	>sp|Q8RY65|NIK2_ARATH:Protein NSP-INTERACTING KINASE 2 OS=Arabidopsis thaliana GN=NIK2 PE=1 SV=1	0.135404	nan	0.355659	0.145084	0.107037
LGCLGCJoined_contig_1	g3740	29891648	29893954	sp|Q9FZ70|FDL1_ARATH	>sp|Q9FZ70|FDL1_ARATH:F-box/FBD/LRR-repeat protein At1g13570 OS=Arabidopsis thaliana GN=At1g13570 PE=2 SV=1	0.742404	1.79347	0.488931	0.280388	0.0754446
LGCLGCJoined_contig_1	g3743	29911190	29918744	sp|P43333|RU2A_ARATH	>sp|P43333|RU2A_ARATH:U2 small nuclear ribonucleoprotein A' OS=Arabidopsis thaliana GN=At1g09760 PE=2 SV=2	0.82896	1.46626	0.500586	0.242289	0.0188917
LGCLGCJoined_contig_1	g3748	29948339	29952912	sp|O43030|FES1_SCHPO	>sp|O43030|FES1_SCHPO:Hsp70 nucleotide exchange factor fes1 OS=Schizosaccharomyces pombe (strain 972 / ATCC 24843) GN=fes1 PE=1 SV=1	1.1451	nan	0.536542	0.0535105	0.0479293
LGCLGCJoined_contig_1	g3750	29962388	29968084	sp|P54164|YPEP_BACSU	>sp|P54164|YPEP_BACSU:Uncharacterized protein YpeP OS=Bacillus subtilis (strain 168) GN=ypeP PE=3 SV=2	-0.433519	1.63144	0.244134	0.523209	0.0917874
LGCLGCJoined_contig_1	g3752	29982277	29985924	sp|Q03278|PO21_NASVI	>sp|Q03278|PO21_NASVI:Retrovirus-related Pol polyprotein from type-1 retrotransposable element R2 (Fragment) OS=Nasonia vitripennis PE=3 SV=2	1.18015	0.503812	0.513119	0.0823838	0.112387
LGCLGCJoined_contig_1	g3754	29997579	29999647	sp|O82132|DRE2A_ARATH	>sp|O82132|DRE2A_ARATH:Dehydration-responsive element-binding protein 2A OS=Arabidopsis thaliana GN=DREB2A PE=1 SV=1	-0.442263	NA	0.015873	0	0.333333
LGCLGCJoined_contig_1	g3758	30018679	30025721	sp|P0CT41|TF212_SCHPO	>sp|P0CT41|TF212_SCHPO:Transposon Tf2-12 polyprotein OS=Schizosaccharomyces pombe (strain 972 / ATCC 24843) GN=Tf2-12 PE=3 SV=1	0.54888	1.53607	0.397418	0.236624	0.0981058
LGCLGCJoined_contig_1	g3759	30028529	30033023	sp|P37398|VIV_ORYSJ	>sp|P37398|VIV_ORYSJ:B3 domain-containing protein VP1 OS=Oryza sativa subsp. japonica GN=VP1 PE=1 SV=3	-0.399193	nan	0.33243	0.136483	0.0759639
LGCLGCJoined_contig_1	g3761	30049064	30055483	sp|Q8Z9C3|PCNB_SALTI	>sp|Q8Z9C3|PCNB_SALTI:Poly(A) polymerase I OS=Salmonella typhi GN=pcnB PE=3 SV=2	0.921219	1.86588	0.475853	0.182695	0.0213763
LGCLGCJoined_contig_1	g3763	30066954	30069082	sp|P93092|ACP1_CASGL	>sp|P93092|ACP1_CASGL:Acyl carrier protein 1_ chloroplastic OS=Casuarina glauca GN=ACP1 PE=2 SV=1	0.41622	nan	0.438155	0.207923	0.0392157
LGCLGCJoined_contig_1	g3813	30411703	30415780	sp|O24035|PANC_LOTJA	>sp|O24035|PANC_LOTJA:Pantoate--beta-alanine ligase OS=Lotus japonicus GN=PANC PE=1 SV=3	-0.373014	0.798069	0.299195	0.125882	0.0130719
LGDLGDJoined_contig_1	g575	4406296	4406988	sp|Q42577|NDUS7_ARATH	>sp|Q42577|NDUS7_ARATH:NADH dehydrogenase [ubiquinone] iron-sulfur protein 7_ mitochondrial OS=Arabidopsis thaliana GN=At5g11770 PE=1 SV=1	-0.53247	-0.527781	0.0571429	0	0.277778
LGDLGDJoined_contig_1	g579	4427566	4428107	sp|Q42577|NDUS7_ARATH	>sp|Q42577|NDUS7_ARATH:NADH dehydrogenase [ubiquinone] iron-sulfur protein 7_ mitochondrial OS=Arabidopsis thaliana GN=At5g11770 PE=1 SV=1	0.0765885	1.06128	0.0952381	0.0833333	0.333333
LGDLGDJoined_contig_1	g581	4444766	4448571	sp|Q42577|NDUS7_ARATH	>sp|Q42577|NDUS7_ARATH:NADH dehydrogenase [ubiquinone] iron-sulfur protein 7_ mitochondrial OS=Arabidopsis thaliana GN=At5g11770 PE=1 SV=1	0.171482	1.78098	0.194805	0.167475	0.272727
LGDLGDJoined_contig_1	g584	4456796	4457543	sp|Q42577|NDUS7_ARATH	>sp|Q42577|NDUS7_ARATH:NADH dehydrogenase [ubiquinone] iron-sulfur protein 7_ mitochondrial OS=Arabidopsis thaliana GN=At5g11770 PE=1 SV=1	0.41143	1.78041	0.328421	0.171168	0.16809
LGDLGDJoined_contig_1	g586	4463315	4468951	sp|P20825|POL2_DROME	>sp|P20825|POL2_DROME:Retrovirus-related Pol polyprotein from transposon 297 OS=Drosophila melanogaster GN=pol PE=3 SV=1	2.34063	2.44905	0.170582	0.32208	0.0617284
LGDLGDJoined_contig_1	g588	4480825	4484481	sp|O81078|GLR29_ARATH	>sp|O81078|GLR29_ARATH:Glutamate receptor 2.9 OS=Arabidopsis thaliana GN=GLR2.9 PE=2 SV=1	0.341277	nan	0.687265	0.718028	0
LGDLGDJoined_contig_1	g589	4485566	4489992	sp|P93295|M310_ARATH	>sp|P93295|M310_ARATH:Uncharacterized mitochondrial protein AtMg00310 OS=Arabidopsis thaliana GN=AtMg00310 PE=4 SV=1	1.75358	2.24239	0.118166	0.017284	0.0781893
LGDLGDJoined_contig_1	g592	4500371	4507601	sp|Q9C5V5|GLR28_ARATH	>sp|Q9C5V5|GLR28_ARATH:Glutamate receptor 2.8 OS=Arabidopsis thaliana GN=GLR2.8 PE=2 SV=2	0.675752	nan	0.504141	0.505829	0.463725
LGDLGDJoined_contig_1	g596	4540570	4547443	sp|Q9C5V5|GLR28_ARATH	>sp|Q9C5V5|GLR28_ARATH:Glutamate receptor 2.8 OS=Arabidopsis thaliana GN=GLR2.8 PE=2 SV=2	0.305836	nan	0.240097	0.0867746	0.086227
LGDLGDJoined_contig_1	g599	4559148	4560469	sp|O81078|GLR29_ARATH	>sp|O81078|GLR29_ARATH:Glutamate receptor 2.9 OS=Arabidopsis thaliana GN=GLR2.9 PE=2 SV=1	2.46921	2.73305	0.0774073	0.0277054	0.0421239
LGDLGDJoined_contig_1	g604	4586159	4588263	sp|Q43291|RL211_ARATH	>sp|Q43291|RL211_ARATH:60S ribosomal protein L21-1 OS=Arabidopsis thaliana GN=RPL21A PE=2 SV=2	1.84746	2.07067	0.198413	0.544444	0
LGDLGDJoined_contig_1	g607	4603239	4608883	sp|F9VN79|RNH_SULTO	>sp|F9VN79|RNH_SULTO:Ribonuclease HI OS=Sulfolobus tokodaii (strain DSM 16993 / JCM 10545 / NBRC 100140 / 7) GN=rnhA PE=1 SV=1	nan	nan	0.734694	0.728571	0
LGDLGDJoined_contig_1	g609	4616058	4619112	sp|Q9YFZ1|RAD50_AERPE	>sp|Q9YFZ1|RAD50_AERPE:DNA double-strand break repair Rad50 ATPase OS=Aeropyrum pernix (strain ATCC 700893 / DSM 11879 / JCM 9820 / NBRC 100138 / K1) GN=rad50 PE=3 SV=1	-0.145283	-0.160488	0.487026	0.611579	0.0862745
LGDLGDJoined_contig_1	g610	4620470	4628703	sp|P04323|POL3_DROME	>sp|P04323|POL3_DROME:Retrovirus-related Pol polyprotein from transposon 17.6 OS=Drosophila melanogaster GN=pol PE=3 SV=1	nan	nan	0.0383117	0.0182867	0.514066
LGDLGDJoined_contig_1	g612	4640538	4646783	sp|O04660|GLR21_ARATH	>sp|O04660|GLR21_ARATH:Glutamate receptor 2.1 OS=Arabidopsis thaliana GN=GLR2.1 PE=2 SV=2	0.484281	0.653981	0.240619	0.281108	0.141619
LGDLGDJoined_contig_1	g613	4649978	4651401	sp|Q3SZC6|AN32B_BOVIN	>sp|Q3SZC6|AN32B_BOVIN:Acidic leucine-rich nuclear phosphoprotein 32 family member B OS=Bos taurus GN=ANP32B PE=2 SV=1	1.98649	3.05793	0.150185	0.136648	0.136041
LGDLGDJoined_contig_1	g614	4654708	4658960	sp|P93295|M310_ARATH	>sp|P93295|M310_ARATH:Uncharacterized mitochondrial protein AtMg00310 OS=Arabidopsis thaliana GN=AtMg00310 PE=4 SV=1	1.41581	2.08445	0.357143	0.334091	0
LGDLGDJoined_contig_1	g619	4682848	4694215	sp|Q99315|YG31B_YEAST	>sp|Q99315|YG31B_YEAST:Transposon Ty3-G Gag-Pol polyprotein OS=Saccharomyces cerevisiae (strain ATCC 204508 / S288c) GN=TY3B-G PE=1 SV=3	1.74555	2.44246	0.434615	0.484461	0.252838
LGDLGDJoined_contig_1	g620	4695076	4697983	sp|P0CD65|PAN3_DICDI	>sp|P0CD65|PAN3_DICDI:PAB-dependent poly(A)-specific ribonuclease subunit PAN3 OS=Dictyostelium discoideum GN=pan3 PE=3 SV=1	2.06875	2.47641	0.231051	0.254909	0.109328
LGDLGDJoined_contig_1	g622	4710128	4720555	sp|P04323|POL3_DROME	>sp|P04323|POL3_DROME:Retrovirus-related Pol polyprotein from transposon 17.6 OS=Drosophila melanogaster GN=pol PE=3 SV=1	1.93878	2.09945	0.227916	0.397826	0.146561
LGDLGDJoined_contig_1	g625	4727880	4733830	sp|Q99315|YG31B_YEAST	>sp|Q99315|YG31B_YEAST:Transposon Ty3-G Gag-Pol polyprotein OS=Saccharomyces cerevisiae (strain ATCC 204508 / S288c) GN=TY3B-G PE=1 SV=3	1.61897	2.10828	0.206183	0.340176	0.137495
LGDLGDJoined_contig_1	g633	4780292	4784765	sp|O00370|LORF2_HUMAN	>sp|O00370|LORF2_HUMAN:LINE-1 retrotransposable element ORF2 protein OS=Homo sapiens PE=1 SV=1	1.23989	1.38157	0.439964	0.478792	0.380284	ppa025856m
LGDLGDJoined_contig_1	g639	4812702	4814605	sp|P0C2F6|RNHX1_ARATH	>sp|P0C2F6|RNHX1_ARATH:Putative ribonuclease H protein At1g65750 OS=Arabidopsis thaliana GN=At1g65750 PE=3 SV=1	1.06911	3.05345	0.491305	0.44639	0.527479
LGDLGDJoined_contig_1	g640	4819660	4828943	sp|P92555|M1250_ARATH	>sp|P92555|M1250_ARATH:Uncharacterized mitochondrial protein AtMg01250 OS=Arabidopsis thaliana GN=AtMg01250 PE=4 SV=1	nan	nan	0.315364	0.456604	0.0378568
LGDLGDJoined_contig_1	g642	4843101	4850815	sp|Q99315|YG31B_YEAST	>sp|Q99315|YG31B_YEAST:Transposon Ty3-G Gag-Pol polyprotein OS=Saccharomyces cerevisiae (strain ATCC 204508 / S288c) GN=TY3B-G PE=1 SV=3	1.45019	nan	0.288392	0.335863	0.0475052
LGDLGDJoined_contig_1	g646	4879410	4884767	sp|P04323|POL3_DROME	>sp|P04323|POL3_DROME:Retrovirus-related Pol polyprotein from transposon 17.6 OS=Drosophila melanogaster GN=pol PE=3 SV=1	1.2802	3.0194	0.172427	0.111278	0.326958
LGDLGDJoined_contig_1	g648	4906214	4916267	sp|Q8LPR5|TCP4_ARATH	>sp|Q8LPR5|TCP4_ARATH:Transcription factor TCP4 OS=Arabidopsis thaliana GN=TCP4 PE=1 SV=1	0.524407	nan	0.301493	0.420478	0.166451
LGDLGDJoined_contig_1	g656	4973463	4987867	sp|P04323|POL3_DROME	>sp|P04323|POL3_DROME:Retrovirus-related Pol polyprotein from transposon 17.6 OS=Drosophila melanogaster GN=pol PE=3 SV=1	nan	nan	0.222123	0.0933035	0.0714906
LGDLGDJoined_contig_1	g658	5015672	5016641	sp|P51281|YCF45_PORPU	>sp|P51281|YCF45_PORPU:Uncharacterized protein ycf45 OS=Porphyra purpurea GN=ycf45 PE=3 SV=1	0.657356	1.69933	0.31875	0.292683	0.0575758
LGDLGDJoined_contig_1	g662	5031822	5039680	sp|P51281|YCF45_PORPU	>sp|P51281|YCF45_PORPU:Uncharacterized protein ycf45 OS=Porphyra purpurea GN=ycf45 PE=3 SV=1	0.674589	nan	0.339286	0.203571	0
LGDLGDJoined_contig_1	g665	5049302	5053134	sp|P51281|YCF45_PORPU	>sp|P51281|YCF45_PORPU:Uncharacterized protein ycf45 OS=Porphyra purpurea GN=ycf45 PE=3 SV=1	0.735963	1.87711	0.252198	0.0880063	0.0710784
LGDLGDJoined_contig_1	g673	5101621	5107038	sp|P10394|POL4_DROME	>sp|P10394|POL4_DROME:Retrovirus-related Pol polyprotein from transposon 412 OS=Drosophila melanogaster GN=POL PE=3 SV=1	1.28656	0.724465	0.25	0.140009	0.0787864
LGDLGDJoined_contig_1	g675	5113716	5114976	sp|Q9SVY0|NRPA1_ARATH	>sp|Q9SVY0|NRPA1_ARATH:DNA-directed RNA polymerase I subunit 1 OS=Arabidopsis thaliana GN=NRPA1 PE=3 SV=1	-0.437643	NA	0.518962	0.385647	0.421739
LGDLGDJoined_contig_1	g676	5115113	5120416	sp|Q9SVY0|NRPA1_ARATH	>sp|Q9SVY0|NRPA1_ARATH:DNA-directed RNA polymerase I subunit 1 OS=Arabidopsis thaliana GN=NRPA1 PE=3 SV=1	0.593437	-0.0453443	0.212916	0.081857	0.148996
LGDLGDJoined_contig_1	g677	5125019	5137886	sp|Q9SVY0|NRPA1_ARATH	>sp|Q9SVY0|NRPA1_ARATH:DNA-directed RNA polymerase I subunit 1 OS=Arabidopsis thaliana GN=NRPA1 PE=3 SV=1	0.527021	0.161487	0.138212	0.0641283	0.226324		MDP0000232208
LGDLGDJoined_contig_1	g678	5138898	5141386	sp|Q9SVY0|NRPA1_ARATH	>sp|Q9SVY0|NRPA1_ARATH:DNA-directed RNA polymerase I subunit 1 OS=Arabidopsis thaliana GN=NRPA1 PE=3 SV=1	0.00159087	nan	0.129032	0.0354839	0.225806
LGDLGDJoined_contig_1	g679	5142959	5144866	sp|Q9SVY0|NRPA1_ARATH	>sp|Q9SVY0|NRPA1_ARATH:DNA-directed RNA polymerase I subunit 1 OS=Arabidopsis thaliana GN=NRPA1 PE=3 SV=1	-0.53803	-0.345462	0.236172	0.0961538	0.336752
LGDLGDJoined_contig_1	g684	5174702	5176196	sp|Q8YTC2|Y2800_NOSS1	>sp|Q8YTC2|Y2800_NOSS1:Uncharacterized WD repeat-containing protein alr2800 OS=Nostoc sp. (strain PCC 7120 / SAG 25.82 / UTEX 2576) GN=alr2800 PE=3 SV=1	nan	nan	0.285714	0.385714	0.119048
LGDLGDJoined_contig_1	g685	5184861	5186864	sp|Q41951|TIP21_ARATH	>sp|Q41951|TIP21_ARATH:Aquaporin TIP2-1 OS=Arabidopsis thaliana GN=TIP2-1 PE=1 SV=2	0.947679	0.242391	0.392857	0.228571	0.305996
LGDLGDJoined_contig_1	g687	5192213	5194896	sp|Q9LU21|PNSB3_ARATH	>sp|Q9LU21|PNSB3_ARATH:Photosynthetic NDH subunit of subcomplex B 3_ chloroplastic OS=Arabidopsis thaliana GN=PNSB3 PE=2 SV=1	0.0189283	0.608681	0.146489	0.0916668	0.23225
LGDLGDJoined_contig_1	g688	5196321	5203223	sp|Q8HY87|RNZ2_MACFA	>sp|Q8HY87|RNZ2_MACFA:Zinc phosphodiesterase ELAC protein 2 OS=Macaca fascicularis GN=ELAC2 PE=2 SV=1	1.03349	0.603626	0.350521	0.285863	0.0580762
LGDLGDJoined_contig_1	g691	5211411	5213829	sp|P04146|COPIA_DROME	>sp|P04146|COPIA_DROME:Copia protein OS=Drosophila melanogaster GN=GIP PE=1 SV=3	0.905966	1.65259	0.426065	0.361404	0.204678
LGDLGDJoined_contig_1	g693	5215244	5217486	sp|A2Z3C4|6PGL4_ORYSI	>sp|A2Z3C4|6PGL4_ORYSI:Probable 6-phosphogluconolactonase 4_ chloroplastic OS=Oryza sativa subsp. indica GN=OsI_031067 PE=3 SV=2	1.2058	1.7215	0.326651	0.408739	0.164426
LGDLGDJoined_contig_1	g698	5247893	5261575	sp|Q9C5H4|Y3627_ARATH	>sp|Q9C5H4|Y3627_ARATH:VHS domain-containing protein At3g16270 OS=Arabidopsis thaliana GN=At3g16270 PE=1 SV=1	0.100969	-0.122976	0.333294	0.101542	0.0895234		MDP0000050893
LGDLGDJoined_contig_1	g699	5264000	5267948	sp|Q9AUE0|CALS1_ARATH	>sp|Q9AUE0|CALS1_ARATH:Callose synthase 1 OS=Arabidopsis thaliana GN=CALS1 PE=1 SV=2	-1.03911	-0.0391395	0.1237	0.0723562	0.240389
LGDLGDJoined_contig_1	g703	5281956	5287218	sp|Q8I7P9|POL5_DROME	>sp|Q8I7P9|POL5_DROME:Retrovirus-related Pol polyprotein from transposon opus OS=Drosophila melanogaster GN=pol PE=3 SV=1	-0.199403	1.06588	0.317697	0.426866	0.291304
LGDLGDJoined_contig_1	g706	5297927	5303438	sp|O13920|MDM28_SCHPO	>sp|O13920|MDM28_SCHPO:LETM1 domain-containing protein mdm28_ mitochondrial OS=Schizosaccharomyces pombe (strain 972 / ATCC 24843) GN=mdm28 PE=2 SV=3	-0.875805	1.51849	0.187308	0.226573	0.345692		MDP0000129619
LGDLGDJoined_contig_1	g707	5306166	5311098	sp|Q56W64|ASPG3_ARATH	>sp|Q56W64|ASPG3_ARATH:Probable isoaspartyl peptidase/L-asparaginase 3 OS=Arabidopsis thaliana GN=At5g61540 PE=2 SV=1	nan	nan	0.186167	0.296867	0.294872
LGDLGDJoined_contig_1	g709	5323963	5330228	sp|P0C2F6|RNHX1_ARATH	>sp|P0C2F6|RNHX1_ARATH:Putative ribonuclease H protein At1g65750 OS=Arabidopsis thaliana GN=At1g65750 PE=3 SV=1	1.97548	1.42628	0.311742	0.378261	na
LGDLGDJoined_contig_1	g712	5346083	5349232	sp|P04268|TPM1_CHICK	>sp|P04268|TPM1_CHICK:Tropomyosin alpha-1 chain OS=Gallus gallus GN=TPM1 PE=1 SV=2	-0.310252	nan	0.0612053	0.0177446	0.157288
LGDLGDJoined_contig_1	g713	5350031	5356768	sp|Q8I7P9|POL5_DROME	>sp|Q8I7P9|POL5_DROME:Retrovirus-related Pol polyprotein from transposon opus OS=Drosophila melanogaster GN=pol PE=3 SV=1	-0.0405139	0.234452	0.077394	0.0338499	0.120052
LGDLGDJoined_contig_1	g715	5365033	5366062	sp|Q9LYD3|DREB3_ARATH	>sp|Q9LYD3|DREB3_ARATH:Dehydration-responsive element-binding protein 3 OS=Arabidopsis thaliana GN=DREB3 PE=2 SV=1	0.0364945	1.13722	0.0612245	0.0642857	0.238095
LGDLGDJoined_contig_1	g719	5411346	5416811	sp|Q8I7P9|POL5_DROME	>sp|Q8I7P9|POL5_DROME:Retrovirus-related Pol polyprotein from transposon opus OS=Drosophila melanogaster GN=pol PE=3 SV=1	1.06256	1.1753	0.441948	0.356815	0.336519
LGDLGDJoined_contig_1	g720	5419146	5422241	sp|Q9C7A2|ITN1_ARATH	>sp|Q9C7A2|ITN1_ARATH:Ankyrin repeat-containing protein ITN1 OS=Arabidopsis thaliana GN=ITN1 PE=1 SV=1	1.66305	2.44053	0.12332	0.539402	0.0784486
LGDLGDJoined_contig_1	g724	5447156	5450086	sp|Q6AWW5|Y5262_ARATH	>sp|Q6AWW5|Y5262_ARATH:Ankyrin repeat-containing protein At5g02620 OS=Arabidopsis thaliana GN=At5g02620 PE=1 SV=1	1.77016	2.3968	0.147221	0.619969	0.133333
LGDLGDJoined_contig_1	g728	5470116	5474371	sp|Q9ZU96|Y2168_ARATH	>sp|Q9ZU96|Y2168_ARATH:Ankyrin repeat-containing protein At2g01680 OS=Arabidopsis thaliana GN=At2g01680 PE=2 SV=1	nan	nan	0.136583	0.545807	0.112332
LGDLGDJoined_contig_1	g730	5480196	5483846	sp|Q9C7A2|ITN1_ARATH	>sp|Q9C7A2|ITN1_ARATH:Ankyrin repeat-containing protein ITN1 OS=Arabidopsis thaliana GN=ITN1 PE=1 SV=1	nan	nan	0.0841431	0.37699	0.408163
LGDLGDJoined_contig_1	g731	5487226	5490297	sp|Q01484|ANK2_HUMAN	>sp|Q01484|ANK2_HUMAN:Ankyrin-2 OS=Homo sapiens GN=ANK2 PE=1 SV=4	2.09846	2.78099	0.154599	0.683784	0.173516
LGDLGDJoined_contig_1	g732	5492646	5495095	sp|Q9C7A2|ITN1_ARATH	>sp|Q9C7A2|ITN1_ARATH:Ankyrin repeat-containing protein ITN1 OS=Arabidopsis thaliana GN=ITN1 PE=1 SV=1	2.04673	2.67786	0.1167	0.598592	0.173709
LGDLGDJoined_contig_1	g736	5512941	5519811	sp|P04146|COPIA_DROME	>sp|P04146|COPIA_DROME:Copia protein OS=Drosophila melanogaster GN=GIP PE=1 SV=3	1.00894	1.58835	0.221429	0.248975	0.196889
LGDLGDJoined_contig_1	g739	5528296	5534609	sp|Q6AWW5|Y5262_ARATH	>sp|Q6AWW5|Y5262_ARATH:Ankyrin repeat-containing protein At5g02620 OS=Arabidopsis thaliana GN=At5g02620 PE=1 SV=1	1.30259	1.95076	0.195108	0.242676	0.222166
LGDLGDJoined_contig_1	g740	5539098	5543001	sp|Q9C7A2|ITN1_ARATH	>sp|Q9C7A2|ITN1_ARATH:Ankyrin repeat-containing protein ITN1 OS=Arabidopsis thaliana GN=ITN1 PE=1 SV=1	0.75884	1.71563	0.267825	0.375807	0.125
LGDLGDJoined_contig_1	g741	5560676	5563082	sp|Q9C7A2|ITN1_ARATH	>sp|Q9C7A2|ITN1_ARATH:Ankyrin repeat-containing protein ITN1 OS=Arabidopsis thaliana GN=ITN1 PE=1 SV=1	1.23891	1.31477	0.415778	0.452239	0.323383
LGDLGDJoined_contig_1	g744	5582492	5585785	sp|Q6AWW5|Y5262_ARATH	>sp|Q6AWW5|Y5262_ARATH:Ankyrin repeat-containing protein At5g02620 OS=Arabidopsis thaliana GN=At5g02620 PE=1 SV=1	1.42392	2.00823	0.213541	0.318125	0.136015
LGDLGDJoined_contig_1	g745	5586312	5589217	sp|Q9SK27|ENL1_ARATH	>sp|Q9SK27|ENL1_ARATH:Early nodulin-like protein 1 OS=Arabidopsis thaliana GN=At2g25060 PE=1 SV=2	1.63915	1.93354	0.251102	0.359124	0.207677
LGDLGDJoined_contig_1	g746	5590625	5597897	sp|A8MPR5|FTSI2_ARATH	>sp|A8MPR5|FTSI2_ARATH:Probable inactive ATP-dependent zinc metalloprotease FTSHI 2_ chloroplastic OS=Arabidopsis thaliana GN=FTSHI2 PE=1 SV=1	0.975303	0.834862	0.284587	0.285313	0.122514
LGDLGDJoined_contig_1	g747	5599452	5601187	sp|A8MPR5|FTSI2_ARATH	>sp|A8MPR5|FTSI2_ARATH:Probable inactive ATP-dependent zinc metalloprotease FTSHI 2_ chloroplastic OS=Arabidopsis thaliana GN=FTSHI2 PE=1 SV=1	1.042	1.29228	0.333333	0.320833	0.138889	ppa019079m	MDP0000138643
LGDLGDJoined_contig_1	g759	5684404	5688107	sp|B9GXD6|CSPLO_POPTR	>sp|B9GXD6|CSPLO_POPTR:CASP-like protein 3A1 OS=Populus trichocarpa GN=POPTRDRAFT_553757 PE=3 SV=2	0.805842	0.721927	0.16758	0.169697	0.151723		MDP0000940061
LGDLGDJoined_contig_1	g760	5699874	5706007	sp|O04326|NUP35_ARATH	>sp|O04326|NUP35_ARATH:Nuclear pore complex protein NUP35 OS=Arabidopsis thaliana GN=NUP35 PE=1 SV=1	0.197533	-0.132475	0.252747	0.149037	0.124656		MDP0000307520
LGDLGDJoined_contig_1	g761	5706358	5709897	sp|Q9M0Y8|NSF_ARATH	>sp|Q9M0Y8|NSF_ARATH:Vesicle-fusing ATPase OS=Arabidopsis thaliana GN=NSF PE=2 SV=2	0.255292	0.225553	0.12863	0.0902322	0.243729
LGDLGDJoined_contig_1	g763	5723860	5725377	sp|O82632|GATA9_ARATH	>sp|O82632|GATA9_ARATH:GATA transcription factor 9 OS=Arabidopsis thaliana GN=GATA9 PE=2 SV=1	0.697182	1.05046	0.185714	0.296316	0.133333		MDP0000462997
LGDLGDJoined_contig_1	g764	5737675	5744859	sp|P92523|M860_ARATH	>sp|P92523|M860_ARATH:Uncharacterized mitochondrial protein AtMg00860 OS=Arabidopsis thaliana GN=AtMg00860 PE=4 SV=1	0.615779	1.528	0.324787	0.248831	0.0810775
LGDLGDJoined_contig_1	g765	5747308	5756779	sp|O64740|SC13B_ARATH	>sp|O64740|SC13B_ARATH:Protein transport protein SEC13 homolog B OS=Arabidopsis thaliana GN=SEC13B PE=1 SV=1	0.446356	0.833875	0.125721	0.146656	0.150764
LGDLGDJoined_contig_1	g766	5766304	5775450	sp|Q9ZU11|ATB15_ARATH	>sp|Q9ZU11|ATB15_ARATH:Homeobox-leucine zipper protein ATHB-15 OS=Arabidopsis thaliana GN=ATHB-15 PE=1 SV=1	0.0883278	0.720243	0.260048	0.214012	0.14902		MDP0000313059
LGDLGDJoined_contig_1	g767	5779264	5782399	sp|P49692|RL7A1_ARATH	>sp|P49692|RL7A1_ARATH:60S ribosomal protein L7a-1 OS=Arabidopsis thaliana GN=RPL7AA PE=1 SV=2	nan	nan	0.166667	0.29	0.133333
LGDLGDJoined_contig_1	g769	5796720	5801369	sp|Q8GYN9|MENB_ARATH	>sp|Q8GYN9|MENB_ARATH:1_4-dihydroxy-2-naphthoyl-CoA synthase	peroxisomal OS=Arabidopsis thaliana GN=MENB PE=1 SV=2	0.216192	0.554393	0.188642	0.497951
LGDLGDJoined_contig_1	g770	5804211	5812929	sp|Q852L0|HD16N_ORYSJ	>sp|Q852L0|HD16N_ORYSJ:Casein kinase 1-like protein HD16 OS=Oryza sativa subsp. japonica GN=HD16 PE=1 SV=1	1.77169	0.971435	0.321767	0.204168	0.113806
LGDLGDJoined_contig_1	g778	5877024	5886509	sp|Q8I7P9|POL5_DROME	>sp|Q8I7P9|POL5_DROME:Retrovirus-related Pol polyprotein from transposon opus OS=Drosophila melanogaster GN=pol PE=3 SV=1	nan	nan	0.335988	0.283538	0.165356
LGDLGDJoined_contig_1	g782	5907011	5907703	sp|Q9T039|EC14_ARATH	>sp|Q9T039|EC14_ARATH:Egg cell-secreted protein 1.4 OS=Arabidopsis thaliana GN=EC1.4 PE=2 SV=1	0.159422	-1.39152	0.15873	0.0888889	0.37037
LGDLGDJoined_contig_1	g783	5908891	5909553	sp|Q9SRD8|EC11_ARATH	>sp|Q9SRD8|EC11_ARATH:Egg cell-secreted protein 1.1 OS=Arabidopsis thaliana GN=EC1.1 PE=2 SV=1	-0.885998	-1.1407	0.0892857	0.0375	0.208333
LGDLGDJoined_contig_1	g784	5912581	5913285	sp|Q9T039|EC14_ARATH	>sp|Q9T039|EC14_ARATH:Egg cell-secreted protein 1.4 OS=Arabidopsis thaliana GN=EC1.4 PE=2 SV=1	-0.436364	-1.01613	0.15873	0.0666667	0.185185
LGELGEJoined_contig_1049_-_Split_b_consensus	g3871	30402863	30405334	sp|Q9SHL7|RP44A_ARATH	>sp|Q9SHL7|RP44A_ARATH:Exosome complex exonuclease RRP44 homolog A OS=Arabidopsis thaliana GN=RRP44A PE=2 SV=2	1.7174	0.862907	0.117914	0.0376623	0.182353
LGELGEJoined_contig_1049_-_Split_b_consensus	g3877	30436399	30438914	sp|Q54F38|H3V1_DICDI	>sp|Q54F38|H3V1_DICDI:Histone H3.v1 OS=Dictyostelium discoideum GN=H3v1 PE=3 SV=1	2.44834	1.08371	0.113703	0.0638732	0.22449
LGELGEJoined_contig_1049_-_Split_b_consensus	g3879	30442968	30448304	sp|Q99315|YG31B_YEAST	>sp|Q99315|YG31B_YEAST:Transposon Ty3-G Gag-Pol polyprotein OS=Saccharomyces cerevisiae (strain ATCC 204508 / S288c) GN=TY3B-G PE=1 SV=3	2.50248	0.816599	0.18961	0.0910354	0.286111
LGELGEJoined_contig_1049_-_Split_b_consensus	g3881	30450121	30451704	sp|Q8GWU0|PGP2_ARATH	>sp|Q8GWU0|PGP2_ARATH:Phosphoglycolate phosphatase 2 OS=Arabidopsis thaliana GN=PGLP2 PE=1 SV=1	1.86672	0.502702	0.118886	0.0923846	0.311873
LGELGEJoined_contig_1049_-_Split_b_consensus	g3883	30453544	30456834	sp|P16423|POLR_DROME	>sp|P16423|POLR_DROME:Retrovirus-related Pol polyprotein from type-2 retrotransposable element R2DM OS=Drosophila melanogaster GN=pol PE=3 SV=1	0.615892	nan	0.233455	0.0981086	0.502646
LGELGEJoined_contig_1049_-_Split_b_consensus	g3884	30456959	30460816	sp|P10394|POL4_DROME	>sp|P10394|POL4_DROME:Retrovirus-related Pol polyprotein from transposon 412 OS=Drosophila melanogaster GN=POL PE=3 SV=1	0.874907	1.45449	0.154006	0.0999555	0.140341
LGELGEJoined_contig_1049_-_Split_b_consensus	g3885	30460926	30462154	sp|Q8GWU0|PGP2_ARATH	>sp|Q8GWU0|PGP2_ARATH:Phosphoglycolate phosphatase 2 OS=Arabidopsis thaliana GN=PGLP2 PE=1 SV=1	nan	nan	0.157271	0.136621	0.355903
LGELGEJoined_contig_1049_-_Split_b_consensus	g3886	30476689	30481121	sp|P49351|FPPS1_LUPAL	>sp|P49351|FPPS1_LUPAL:Farnesyl pyrophosphate synthase 1 OS=Lupinus albus GN=FPS1 PE=2 SV=1	nan	nan	0.13073	0.142574	0.181596
LGELGEJoined_contig_1049_-_Split_b_consensus	g3887	30482079	30487825	sp|P92555|M1250_ARATH	>sp|P92555|M1250_ARATH:Uncharacterized mitochondrial protein AtMg01250 OS=Arabidopsis thaliana GN=AtMg01250 PE=4 SV=1	1.01212	1.20558	0.194202	0.180078	0.0951501
LGELGEJoined_contig_1049_-_Split_b_consensus	g3888	30491640	30498305	sp|Q9ZVT9|C2GR1_ARATH	>sp|Q9ZVT9|C2GR1_ARATH:C2 and GRAM domain-containing protein At1g03370 OS=Arabidopsis thaliana GN=At1g03370 PE=2 SV=4	1.43156	2.00684	0.275916	0.180833	0.134211
LGELGEJoined_contig_1049_-_Split_b_consensus	g3889	30499664	30504495	sp|Q946J2|SUVR1_ARATH	>sp|Q946J2|SUVR1_ARATH:Probable inactive histone-lysine N-methyltransferase SUVR1 OS=Arabidopsis thaliana GN=SUVR1 PE=1 SV=2	0.739604	1.05674	0.239011	0.196154	0.217949
LGELGEJoined_contig_1049_-_Split_b_consensus	g3890	30507330	30515384	sp|Q9ZQF9|MBR1_ARATH	>sp|Q9ZQF9|MBR1_ARATH:E3 ubiquitin-protein ligase MBR1 OS=Arabidopsis thaliana GN=MBR1 PE=1 SV=1	nan	nan	0.218987	0.209639	0.316114
LGELGEJoined_contig_1049_-_Split_b_consensus	g3894	30544820	30553249	sp|Q9FIK1|Y5780_ARATH	>sp|Q9FIK1|Y5780_ARATH:BTB/POZ domain-containing protein At5g47800 OS=Arabidopsis thaliana GN=At5g47800 PE=2 SV=1	0.150084	0.41102	0.285714	0.21	0.2
LGELGEJoined_contig_1049_-_Split_b_consensus	g3895	30557870	30568192	sp|Q75LU8|CNBL3_ORYSJ	>sp|Q75LU8|CNBL3_ORYSJ:Calcineurin B-like protein 3 OS=Oryza sativa subsp. japonica GN=CBL3 PE=1 SV=1	0.928918	1.51952	0.275694	0.228638	0.400106
LGELGEJoined_contig_1049_-_Split_b_consensus	g3896	30568678	30572225	sp|P36181|HSP80_SOLLC	>sp|P36181|HSP80_SOLLC:Heat shock cognate protein 80 OS=Solanum lycopersicum GN=HSC80 PE=2 SV=1	1.1502	1.24964	0.367347	0.27619	0.0793651
LGELGEJoined_contig_1049_-_Split_b_consensus	g3897	30577510	30582489	sp|Q6DBA5|NRPD4_ARATH	>sp|Q6DBA5|NRPD4_ARATH:DNA-directed RNA polymerases IV and V subunit 4 OS=Arabidopsis thaliana GN=NRPD4 PE=1 SV=2	1.0379	1.4103	0.441739	0.33558	0.0891335
LGELGEJoined_contig_1049_-_Split_b_consensus	g3898	30583790	30585907	sp|P0C8L4|Y4648_ARATH	>sp|P0C8L4|Y4648_ARATH:Uncharacterized protein At4g26485 OS=Arabidopsis thaliana GN=At4g26485 PE=4 SV=1	0.158611	1.19613	0.372506	0.344013	0.40312
LGELGEJoined_contig_1049_-_Split_b_consensus	g3901	30623292	30624745	sp|P04146|COPIA_DROME	>sp|P04146|COPIA_DROME:Copia protein OS=Drosophila melanogaster GN=GIP PE=1 SV=3	-0.466884	-0.198815	0.437744	0.347907	0.0857843
LGF	g946	7916742	7922452	sp|Q9LPZ3|Y1141_ARATH	>sp|Q9LPZ3|Y1141_ARATH:G-type lectin S-receptor-like serine/threonine-protein kinase At1g11410 OS=Arabidopsis thaliana GN=At1g11410 PE=3 SV=3	0.620409	-0.800198	0.2124	0.0651346	0.27529
LGF	g948	7936532	7944154	sp|Q8I7P9|POL5_DROME	>sp|Q8I7P9|POL5_DROME:Retrovirus-related Pol polyprotein from transposon opus OS=Drosophila melanogaster GN=pol PE=3 SV=1	1.77154	-0.0833117	0.442425	0.231911	0.0603206
LGF	g3051	24843789	24847718	sp|Q91DM0|POLG_PVCV1	>sp|Q91DM0|POLG_PVCV1:Genome polyprotein OS=Petunia vein clearing virus (isolate Shepherd) PE=3 SV=1	1.19161	-0.15892	0.518681	0.303269	0.199676
LGGLGGJoined_contig_2	g1698	13846866	13860095	sp|Q9FNP1|PEX1_ARATH	>sp|Q9FNP1|PEX1_ARATH:Peroxisome biogenesis protein 1 OS=Arabidopsis thaliana GN=PEX1 PE=2 SV=2	-0.00865111	-0.682938	0.136729	0.203413	0.287335
LGHLGHJoined_contig_3	g95	783324	785163	sp|P10978|POLX_TOBAC	>sp|P10978|POLX_TOBAC:Retrovirus-related Pol polyprotein from transposon TNT 1-94 OS=Nicotiana tabacum PE=2 SV=1	0.366038	0.925969	0.394737	0.294737	0.0416667
LGHLGHJoined_contig_3	g96	785364	786162	sp|P10978|POLX_TOBAC	>sp|P10978|POLX_TOBAC:Retrovirus-related Pol polyprotein from transposon TNT 1-94 OS=Nicotiana tabacum PE=2 SV=1	0.490939	1.09744	0.377551	0.271429	0.164983
LGHLGHJoined_contig_3	g97	787188	789499	sp|Q40191|RB11A_LOTJA	>sp|Q40191|RB11A_LOTJA:Ras-related protein Rab11A OS=Lotus japonicus GN=RAB11A PE=2 SV=1	-0.632006	0.585317	0.297432	0.130019	0.280293
LGHLGHJoined_contig_3	g98	789934	790620	sp|P31674|RS15_ORYSJ	>sp|P31674|RS15_ORYSJ:40S ribosomal protein S15 OS=Oryza sativa subsp. japonica GN=RPS15 PE=2 SV=2	-0.724001	-0.228978	0.270608	0.104674	0.497494
LGHLGHJoined_contig_3	g103	813114	815349	sp|P04146|COPIA_DROME	>sp|P04146|COPIA_DROME:Copia protein OS=Drosophila melanogaster GN=GIP PE=1 SV=3	-0.859155	1.11274	0.270748	0.138095	0.165385
LGILGIJoined_contig_1	g3464	27231143	27236706	sp|P20825|POL2_DROME	>sp|P20825|POL2_DROME:Retrovirus-related Pol polyprotein from transposon 297 OS=Drosophila melanogaster GN=pol PE=3 SV=1	2.45892	2.25807	0.212437	0.228929	0.169212
LGILGIJoined_contig_1	g4214	33386022	33395632	sp|Q9FL59|FTIP1_ARATH	>sp|Q9FL59|FTIP1_ARATH:FT-interacting protein 1 OS=Arabidopsis thaliana GN=FTIP1 PE=1 SV=1	0.630615	0.203914	0.209448	0.0922481	0.186299
LGILGIJoined_contig_1	g4215	33402042	33404604	sp|P0C2F6|RNHX1_ARATH	>sp|P0C2F6|RNHX1_ARATH:Putative ribonuclease H protein At1g65750 OS=Arabidopsis thaliana GN=At1g65750 PE=3 SV=1	-0.613475	-0.859393	0.0951436	0.077013	0.299675
LGILGIJoined_contig_1	g4216	33409082	33411931	sp|P10978|POLX_TOBAC	>sp|P10978|POLX_TOBAC:Retrovirus-related Pol polyprotein from transposon TNT 1-94 OS=Nicotiana tabacum PE=2 SV=1	0.630423	0.481271	0.213631	0.176154	0.378931
LGILGIJoined_contig_1	g4221	33448042	33454767	sp|P0CT41|TF212_SCHPO	>sp|P0CT41|TF212_SCHPO:Transposon Tf2-12 polyprotein OS=Schizosaccharomyces pombe (strain 972 / ATCC 24843) GN=Tf2-12 PE=3 SV=1	0.230298	-0.30865	0.140154	0.100613	0.283075
LGILGIJoined_contig_1	g5155	40568328	40569922	sp|P0C2F6|RNHX1_ARATH	>sp|P0C2F6|RNHX1_ARATH:Putative ribonuclease H protein At1g65750 OS=Arabidopsis thaliana GN=At1g65750 PE=3 SV=1	-0.570349	0.580835	0.330211	0.222245	0.0983607
LGJLGJJoined_contig_1	g250	1981929	1988990	sp|Q9LRZ3|PUM24_ARATH	>sp|Q9LRZ3|PUM24_ARATH:Pumilio homolog 24 OS=Arabidopsis thaliana GN=APUM24 PE=2 SV=1	-0.870205	0.459894	0.251967	0.103004	0.114719
LGJLGJJoined_contig_1	g251	1989041	1991234	sp|Q9FH28|DNJ49_ARATH	>sp|Q9FH28|DNJ49_ARATH:Chaperone protein dnaJ 49 OS=Arabidopsis thaliana GN=ATJ49 PE=2 SV=2	-1.17446	0.183177	0.231527	0.117241	0.0689655
LGJLGJJoined_contig_1	g252	1997929	2005023	sp|P0C1S9|DGLB_RAT	>sp|P0C1S9|DGLB_RAT:Sn1-specific diacylglycerol lipase beta OS=Rattus norvegicus GN=Daglb PE=1 SV=1	-0.900226	nan	0.200838	0.113874	0.142745
LGJLGJJoined_contig_1	g254	2012249	2014698	sp|Q9LV60|CRR55_ARATH	>sp|Q9LV60|CRR55_ARATH:Cysteine-rich repeat secretory protein 55 OS=Arabidopsis thaliana GN=CRRSP55 PE=2 SV=1	-0.459879	1.62563	0.27381	0.132099	0.265021
LGJLGJJoined_contig_1	g255	2014834	2018244	sp|Q0WRB2|P2C73_ARATH	>sp|Q0WRB2|P2C73_ARATH:Probable protein phosphatase 2C 73 OS=Arabidopsis thaliana GN=PPC6-7 PE=2 SV=1	0.182744	1.56124	0.410989	0.244615	0.2
LGJLGJJoined_contig_1	g256	2019909	2022974	sp|Q54WR5|CCD94_DICDI	>sp|Q54WR5|CCD94_DICDI:Coiled-coil domain-containing protein 94 homolog OS=Dictyostelium discoideum GN=ccdc94 PE=3 SV=1	-0.335202	1.90854	0.389916	0.169065	0.14062
LGJLGJJoined_contig_1	g257	2023495	2036914	sp|Q9LRZ5|PLDZ1_ARATH	>sp|Q9LRZ5|PLDZ1_ARATH:Phospholipase D zeta 1 OS=Arabidopsis thaliana GN=PLDZETA1 PE=1 SV=1	-0.535565	1.80598	0.324805	0.0951233	0.267944
LGJLGJJoined_contig_1	g2919	22635939	22639318	sp|P92555|M1250_ARATH	>sp|P92555|M1250_ARATH:Uncharacterized mitochondrial protein AtMg01250 OS=Arabidopsis thaliana GN=AtMg01250 PE=4 SV=1	-1.23619	1.45375	0.283415	0.167943	0.35686
LGJLGJJoined_contig_1	g2920	22643653	22644646	sp|O24248|PRU1_PRUAV	>sp|O24248|PRU1_PRUAV:Major allergen Pru av 1 OS=Prunus avium GN=PRUA1 PE=1 SV=1	-1.10989	1.68384	0.207143	0.0605263	0.3
LGKLGKJoined_contig_3	g2360	19147174	19153118	sp|O23254|GLYC4_ARATH	>sp|O23254|GLYC4_ARATH:Serine hydroxymethyltransferase 4 OS=Arabidopsis thaliana GN=SHM4 PE=1 SV=1	nan	nan	0.137914	0.113568	0.0836679
LGKLGKJoined_contig_3	g2361	19154014	19156078	sp|Q9SRM5|CPR49_ARATH	>sp|Q9SRM5|CPR49_ARATH:GDSL esterase/lipase CPRD49 OS=Arabidopsis thaliana GN=CPRD49 PE=2 SV=1	0.975857	0.483946	0.119716	0.0700255	0.0206976
LGKLGKJoined_contig_3	g2362	19157434	19165537	sp|Q8I7P9|POL5_DROME	>sp|Q8I7P9|POL5_DROME:Retrovirus-related Pol polyprotein from transposon opus OS=Drosophila melanogaster GN=pol PE=3 SV=1	2.18353	0.251504	0.164986	0.128463	0.165412
LGKLGKJoined_contig_3	g2364	19173549	19179189	sp|Q1MX30|XA21_ORYSI	>sp|Q1MX30|XA21_ORYSI:Receptor kinase-like protein Xa21 OS=Oryza sativa subsp. indica GN=XA21 PE=1 SV=1	0.750431	nan	0.235014	0.177174	0.221951
LGKLGKJoined_contig_3	g3168	25237772	25239160	sp|Q40872|AG_PANGI	>sp|Q40872|AG_PANGI:Floral homeotic protein AGAMOUS OS=Panax ginseng GN=AG2 PE=2 SV=1	nan	nan	0.214286	0.2	0.0714286
LGKLGKJoined_contig_3	g3169	25251423	25253377	sp|Q9C7N5|GDL14_ARATH	>sp|Q9C7N5|GDL14_ARATH:GDSL esterase/lipase At1g29660 OS=Arabidopsis thaliana GN=At1g29660 PE=1 SV=1	2.01409	-1.24151	0.132234	0.055	0.15
LGLLGLJoined_contig_1	g2837	22432264	22433319	sp|Q9M156|U72B1_ARATH	>sp|Q9M156|U72B1_ARATH:UDP-glycosyltransferase 72B1 OS=Arabidopsis thaliana GN=UGT72B1 PE=1 SV=1	nan	nan	0.111111	0.133333	0.111111
LGLLGLJoined_contig_1	g2838	22433604	22434298	sp|Q40287|UFOG5_MANES	>sp|Q40287|UFOG5_MANES:Anthocyanidin 3-O-glucosyltransferase 5 OS=Manihot esculenta GN=GT5 PE=2 SV=1	0.012845	1.84555	0.191837	0.380476	0.0888889
LGLLGLJoined_contig_1	g2841	22448363	22453289	sp|P10978|POLX_TOBAC	>sp|P10978|POLX_TOBAC:Retrovirus-related Pol polyprotein from transposon TNT 1-94 OS=Nicotiana tabacum PE=2 SV=1	0.0319477	2.44147	0.156909	0.277869	0.101307
LGLLGLJoined_contig_1	g2842	22457014	22466131	sp|Q9M5W9|JAL6L_ARATH	>sp|Q9M5W9|JAL6L_ARATH:Myrosinase-binding protein 2 OS=Arabidopsis thaliana GN=MBP2 PE=2 SV=1	0.18466	2.28942	0.171514	0.298367	0.0689431
LGLLGLJoined_contig_1	g2843	22467044	22473907	sp|Q5U241|PD5BB_XENLA	>sp|Q5U241|PD5BB_XENLA:Sister chromatid cohesion protein PDS5 homolog B-B OS=Xenopus laevis GN=pds5b-b PE=2 SV=2	0.19086	2.01129	0.171256	0.264969	0.120879
LGLLGLJoined_contig_1	g2844	22493644	22507741	sp|P10978|POLX_TOBAC	>sp|P10978|POLX_TOBAC:Retrovirus-related Pol polyprotein from transposon TNT 1-94 OS=Nicotiana tabacum PE=2 SV=1	0.375151	2.23209	0.200081	0.313158	0.268987
LGLLGLJoined_contig_1	g2848	22522824	22524659	sp|Q9STH1|HSOP3_ARATH	>sp|Q9STH1|HSOP3_ARATH:Hsp70-Hsp90 organizing protein 3 OS=Arabidopsis thaliana GN=HOP3 PE=2 SV=1	0.736473	1.51571	0.27451	0.276471	0.0686275
LGLLGLJoined_contig_1	g2850	22534738	22547869	sp|Q9CAP8|LACS9_ARATH	>sp|Q9CAP8|LACS9_ARATH:Long chain acyl-CoA synthetase 9_ chloroplastic OS=Arabidopsis thaliana GN=LACS9 PE=1 SV=1	-0.424473	1.88505	0.0879412	0.13899	0.0524535
LGLLGLJoined_contig_1	g2852	22560816	22563383	sp|Q681K7|GEX1_ARATH	>sp|Q681K7|GEX1_ARATH:Protein GAMETE EXPRESSED 1 OS=Arabidopsis thaliana GN=GEX1 PE=1 SV=1	1.53633	1.66643	0.544218	0.5234	0.280423
LGLLGLJoined_contig_1	g2854	22566048	22571197	sp|P10401|POLY_DROME	>sp|P10401|POLY_DROME:Retrovirus-related Pol polyprotein from transposon gypsy OS=Drosophila melanogaster GN=pol PE=3 SV=1	0.911847	2.16004	0.457094	0.550066	0.225616
LGLLGLJoined_contig_1	g2862	22618078	22625327	sp|P10978|POLX_TOBAC	>sp|P10978|POLX_TOBAC:Retrovirus-related Pol polyprotein from transposon TNT 1-94 OS=Nicotiana tabacum PE=2 SV=1	0.424441	2.40152	0.206865	0.301362	0.127465
LGLLGLJoined_contig_1	g2863	22629588	22634932	sp|P20825|POL2_DROME	>sp|P20825|POL2_DROME:Retrovirus-related Pol polyprotein from transposon 297 OS=Drosophila melanogaster GN=pol PE=3 SV=1	-0.0762504	2.3078	0.127452	0.174404	0.178949
LGLLGLJoined_contig_1	g2866	22650151	22653003	sp|Q869E1|DNLI1_DICDI	>sp|Q869E1|DNLI1_DICDI:DNA ligase 1 OS=Dictyostelium discoideum GN=lig1 PE=3 SV=1	1.25158	2.36826	0.577207	0.574232	0.255642
LGLLGLJoined_contig_1	g2867	22654111	22662113	sp|Q9LMN7|WAK5_ARATH	>sp|Q9LMN7|WAK5_ARATH:Wall-associated receptor kinase 5 OS=Arabidopsis thaliana GN=WAK5 PE=2 SV=1	-0.100054	2.00796	0.162963	0.182937	0.167156
LGLLGLJoined_contig_1	g2870	22679476	22681893	sp|Q7Y1X1|EST_HEVBR	>sp|Q7Y1X1|EST_HEVBR:Esterase OS=Hevea brasiliensis PE=1 SV=1	1.22782	1.05837	0.423904	0.0685185	0.191948
LGLLGLJoined_contig_1	g2871	22684948	22685453	sp|Q7Y1X1|EST_HEVBR	>sp|Q7Y1X1|EST_HEVBR:Esterase OS=Hevea brasiliensis PE=1 SV=1	1.33832	1.26176	0.528571	0.05	0.233333		MDP0000689664
LGLLGLJoined_contig_1	g2874	22696118	22698873	sp|Q9STN5|Y4833_ARATH	>sp|Q9STN5|Y4833_ARATH:Uncharacterized protein At4g08330_ chloroplastic OS=Arabidopsis thaliana GN=At4g08330 PE=1 SV=1	-0.801235	0.725364	0.132792	0.118348	0.0654762
LGLLGLJoined_contig_1	g2875	22704954	22709363	sp|Q02060|PSBS_SPIOL	>sp|Q02060|PSBS_SPIOL:Photosystem II 22 kDa protein_ chloroplastic OS=Spinacia oleracea GN=PSBS PE=1 SV=1	-0.50317	nan	0.127259	0.0765641	0.121693
LGLLGLJoined_contig_1	g2877	22725015	22729881	sp|Q9MA92|FPP3_ARATH	>sp|Q9MA92|FPP3_ARATH:Filament-like plant protein 3 OS=Arabidopsis thaliana GN=FPP3 PE=2 SV=2	nan	nan	0.168457	0.140084	0.12
LGLLGLJoined_contig_1	g2878	22730875	22734977	sp|Q8LLE5|FPP_SOLLC	>sp|Q8LLE5|FPP_SOLLC:Filament-like plant protein (Fragment) OS=Solanum lycopersicum GN=FPP PE=1 SV=1	-0.403483	0.688813	0.116883	0.115152	0.135417
LGLLGLJoined_contig_1	g2879	22737765	22745909	sp|P20825|POL2_DROME	>sp|P20825|POL2_DROME:Retrovirus-related Pol polyprotein from transposon 297 OS=Drosophila melanogaster GN=pol PE=3 SV=1	nan	nan	0.452804	0.453968	0.185324
LGLLGLJoined_contig_1	g2888	22799555	22801659	sp|Q39522|SMT_COPJA	>sp|Q39522|SMT_COPJA:(S)-scoulerine 9-O-methyltransferase OS=Coptis japonica GN=SMT PE=1 SV=1	0.34636	0.934209	0.173141	0.138111	0.148234
LGLLGLJoined_contig_1	g2900	22887435	22890455	sp|P59229|VATL4_ARATH	>sp|P59229|VATL4_ARATH:V-type proton ATPase subunit c4 OS=Arabidopsis thaliana GN=VHA-c4 PE=2 SV=1	-0.550515	nan	0.0660714	0.0475158	0.128975
LGLLGLJoined_contig_1	g2905	22921130	22929474	sp|Q8I7P9|POL5_DROME	>sp|Q8I7P9|POL5_DROME:Retrovirus-related Pol polyprotein from transposon opus OS=Drosophila melanogaster GN=pol PE=3 SV=1	0.904324	1.81003	0.236377	0.21754	0.177969
LGLLGLJoined_contig_1	g2907	22939348	22945395	sp|P30182|TOP2_ARATH	>sp|P30182|TOP2_ARATH:DNA topoisomerase 2 OS=Arabidopsis thaliana GN=TOP2 PE=2 SV=2	1.39926	2.03246	0.441758	0.382967	0.168827
LGLLGLJoined_contig_1	g2908	22946600	22954379	sp|Q9LNG5|PPP7L_ARATH	>sp|Q9LNG5|PPP7L_ARATH:Serine/threonine-protein phosphatase 7 long form homolog OS=Arabidopsis thaliana GN=At1g48120 PE=2 SV=1	1.57464	1.77419	0.645321	0.58084	0.114974
LGLLGLJoined_contig_1	g2911	22968383	22973715	sp|P20825|POL2_DROME	>sp|P20825|POL2_DROME:Retrovirus-related Pol polyprotein from transposon 297 OS=Drosophila melanogaster GN=pol PE=3 SV=1	-0.514467	1.34598	0.232397	0.0793584	0.153182
LGLLGLJoined_contig_1	g2912	22976147	22980485	sp|Q00962|POL_CAMVN	>sp|Q00962|POL_CAMVN:Enzymatic polyprotein OS=Cauliflower mosaic virus (strain NY8153) GN=ORF V PE=3 SV=1	-0.408832	1.32107	0.225511	0.0926133	0.154999
LGLLGLJoined_contig_1	g2914	22988520	22991822	sp|P04323|POL3_DROME	>sp|P04323|POL3_DROME:Retrovirus-related Pol polyprotein from transposon 17.6 OS=Drosophila melanogaster GN=pol PE=3 SV=1	1.43925	2.19427	0.592007	0.640972	0
LGLLGLJoined_contig_1	g2915	22992058	22996485	sp|Q9FWW5|Y1215_ARATH	>sp|Q9FWW5|Y1215_ARATH:WEB family protein At1g12150 OS=Arabidopsis thaliana GN=At1g12150 PE=2 SV=1	nan	nan	0.349875	0.43436	0.34997
LGLLGLJoined_contig_1	g2919	23016187	23020575	sp|P10978|POLX_TOBAC	>sp|P10978|POLX_TOBAC:Retrovirus-related Pol polyprotein from transposon TNT 1-94 OS=Nicotiana tabacum PE=2 SV=1	-0.13004	1.70877	0.166056	0.252137	0.267762
LGLLGLJoined_contig_1	g2922	23030387	23031935	sp|Q8LLD4|REP_ARATH	>sp|Q8LLD4|REP_ARATH:Rab escort protein 1 OS=Arabidopsis thaliana GN=REP PE=1 SV=2	0.18864	1.4316	0.0612245	0.0945055	0.154762
LGLLGLJoined_contig_1	g2923	23032177	23037095	sp|Q8LLD4|REP_ARATH	>sp|Q8LLD4|REP_ARATH:Rab escort protein 1 OS=Arabidopsis thaliana GN=REP PE=1 SV=2	0.438889	1.55566	0.122434	0.151316	0.129004		MDP0000272119
LGLLGLJoined_contig_1	g2924	23037350	23041692	sp|P08723|SPBP_RAT	>sp|P08723|SPBP_RAT:Prostatic spermine-binding protein OS=Rattus norvegicus GN=Sbp PE=1 SV=1	1.3326	1.91672	0.553005	0.586656	0.315169
LGLLGLJoined_contig_1	g2926	23045561	23059615	sp|Q2R1U8|CFM3_ORYSJ	>sp|Q2R1U8|CFM3_ORYSJ:CRM-domain containing factor CFM3_ chloroplastic/mitochondrial OS=Oryza sativa subsp. japonica GN=CFM3 PE=3 SV=1	nan	nan	0.455835	0.524584	0.321158
LGLLGLJoined_contig_1	g2927	23061031	23071705	sp|Q94AT5|EXEC2_ARATH	>sp|Q94AT5|EXEC2_ARATH:Protein EXECUTER 2_ chloroplastic OS=Arabidopsis thaliana GN=EX2 PE=2 SV=1	0.312295	1.52307	0.269913	0.292876	0.279047
LGLLGLJoined_contig_1	g2928	23072650	23076732	sp|Q0JEU6|LERK3_ORYSJ	>sp|Q0JEU6|LERK3_ORYSJ:G-type lectin S-receptor-like serine/threonine-protein kinase LECRK3 OS=Oryza sativa subsp. japonica GN=LECRK3 PE=3 SV=2	1.50589	-0.167406	0.624654	0.225546	0.109524
LGLLGLJoined_contig_1	g2930	23082849	23088109	sp|P04323|POL3_DROME	>sp|P04323|POL3_DROME:Retrovirus-related Pol polyprotein from transposon 17.6 OS=Drosophila melanogaster GN=pol PE=3 SV=1	nan	nan	0.164068	0.227737	0.188141
LGLLGLJoined_contig_1	g2937	23126584	23132956	sp|P10978|POLX_TOBAC	>sp|P10978|POLX_TOBAC:Retrovirus-related Pol polyprotein from transposon TNT 1-94 OS=Nicotiana tabacum PE=2 SV=1	-0.38166	-0.25519	0.153164	0.114815	0.377979
LGLLGLJoined_contig_1	g2938	23134029	23146269	sp|P10978|POLX_TOBAC	>sp|P10978|POLX_TOBAC:Retrovirus-related Pol polyprotein from transposon TNT 1-94 OS=Nicotiana tabacum PE=2 SV=1	-0.0821312	1.97687	0.10426	0.140644	0.0791606
LGLLGLJoined_contig_1	g2940	23155174	23164327	sp|Q9C521|UGAL1_ARATH	>sp|Q9C521|UGAL1_ARATH:UDP-galactose transporter 1 OS=Arabidopsis thaliana GN=UDP-GALT1 PE=2 SV=1	-0.209407	1.88645	0.162748	0.209985	0.0821502
LGLLGLJoined_contig_1	g2941	23165894	23166982	sp|Q9SFE9|GONS5_ARATH	>sp|Q9SFE9|GONS5_ARATH:GDP-mannose transporter GONST5 OS=Arabidopsis thaliana GN=GONST5 PE=2 SV=1	0.396985	1.63939	0.266667	0.45	0
LGLLGLJoined_contig_1	g2951	23216767	23231039	sp|Q9M8Y0|SEC_ARATH	>sp|Q9M8Y0|SEC_ARATH:Probable UDP-N-acetylglucosamine--peptide N-acetylglucosaminyltransferase SEC OS=Arabidopsis thaliana GN=SEC PE=2 SV=1	-1.4169	nan	0.177656	0.0662597	0.108893			VIT_04s0043g00760
LGLLGLJoined_contig_1	g2954	23266046	23274500	sp|Q9LVP0|Y5639_ARATH	>sp|Q9LVP0|Y5639_ARATH:Probable leucine-rich repeat receptor-like protein kinase At5g63930 OS=Arabidopsis thaliana GN=At5g63930 PE=2 SV=1	-1.62066	nan	0.163822	0.0437601	0.0639433
LGLLGLJoined_contig_1	g2955	23280545	23318610	sp|Q5S2C3|PIR_ARATH	>sp|Q5S2C3|PIR_ARATH:Protein PIR OS=Arabidopsis thaliana GN=PIR PE=1 SV=2	-1.16985	nan	0.317885	0.244945	0.274197			VIT_04s0043g00740
LGLLGLJoined_contig_1	g2956	23319639	23320450	sp|Q5S2C3|PIR_ARATH	>sp|Q5S2C3|PIR_ARATH:Protein PIR OS=Arabidopsis thaliana GN=PIR PE=1 SV=2	0.76803	0.213355	0.494505	0.161538	0.0790598
LGLLGLJoined_contig_1	g2961	23341345	23344861	sp|Q56XV8|CPNA2_ARATH	>sp|Q56XV8|CPNA2_ARATH:Chaperonin 60 subunit alpha 2_ chloroplastic OS=Arabidopsis thaliana GN=CPN60A2 PE=2 SV=1	1.38522	0.823265	0.406178	0.30765	0.193953
LGLLGLJoined_contig_1	g2962	23345404	23347260	sp|Q8L829|ARI5_ARATH	>sp|Q8L829|ARI5_ARATH:Probable E3 ubiquitin-protein ligase ARI5 OS=Arabidopsis thaliana GN=ARI5 PE=2 SV=1	0.158585	0.919991	0.348426	0.308333	0.0944444
LGLLGLJoined_contig_1	g2963	23352913	23355010	sp|Q9LXA5|LRK91_ARATH	>sp|Q9LXA5|LRK91_ARATH:L-type lectin-domain containing receptor kinase IX.1 OS=Arabidopsis thaliana GN=LECRK91 PE=1 SV=1	1.24861	1.39793	0.611607	0.359375	0.0833333
LGLLGLJoined_contig_1	g2964	23362455	23369443	sp|P08548|LIN1_NYCCO	>sp|P08548|LIN1_NYCCO:LINE-1 reverse transcriptase homolog OS=Nycticebus coucang PE=3 SV=1	1.49285	1.48127	0.528399	0.276057	0.191624
LGLLGLJoined_contig_1	g2965	23372853	23376750	sp|Q9LXA5|LRK91_ARATH	>sp|Q9LXA5|LRK91_ARATH:L-type lectin-domain containing receptor kinase IX.1 OS=Arabidopsis thaliana GN=LECRK91 PE=1 SV=1	0.915963	1.53125	0.44893	0.326781	0.171875
LGLLGLJoined_contig_1	g2969	23408659	23413220	sp|P93295|M310_ARATH	>sp|P93295|M310_ARATH:Uncharacterized mitochondrial protein AtMg00310 OS=Arabidopsis thaliana GN=AtMg00310 PE=4 SV=1	2.09353	1.75067	0.0985348	0.33338	na
LGLLGLJoined_contig_1	g2970	23425052	23428169	sp|Q08696|MST2_DROHY	>sp|Q08696|MST2_DROHY:Axoneme-associated protein mst101(2) OS=Drosophila hydei GN=mst101(2) PE=1 SV=1	-0.103052	1.09117	0	0.3	0
LGLLGLJoined_contig_1	g3041	23965379	23967221	sp|O04161|AMT12_SOLLC	>sp|O04161|AMT12_SOLLC:Ammonium transporter 1 member 2 OS=Solanum lycopersicum GN=AMT1-2 PE=2 SV=1	1.89861	0.516872	0.548992	0.159981	0.0646766
LGLLGLJoined_contig_1	g3049	24038291	24049564	sp|Q92616|GCN1_HUMAN	>sp|Q92616|GCN1_HUMAN:eIF-2-alpha kinase activator GCN1 OS=Homo sapiens GN=GCN1 PE=1 SV=6	1.10669	1.5346	0.30817	0.396334	0.0359053
LGLLGLJoined_contig_1	g3050	24050989	24056793	sp|P92555|M1250_ARATH	>sp|P92555|M1250_ARATH:Uncharacterized mitochondrial protein AtMg01250 OS=Arabidopsis thaliana GN=AtMg01250 PE=4 SV=1	0.517843	0.164853	0.215322	0.23675	0.244949
LGLLGLJoined_contig_1	g3051	24056819	24069584	sp|Q54WR2|GCN1_DICDI	>sp|Q54WR2|GCN1_DICDI:eIF-2-alpha kinase activator GCN1 OS=Dictyostelium discoideum GN=gcn1 PE=3 SV=1	0.885561	1.74306	0.304946	0.411185	0.0502737
LGLLGLJoined_contig_1	g3060	24141354	24153386	sp|Q9LRT1|Y3804_ARATH	>sp|Q9LRT1|Y3804_ARATH:Probably inactive leucine-rich repeat receptor-like protein kinase At3g28040 OS=Arabidopsis thaliana GN=At3g28040 PE=2 SV=1	-0.267039	1.51258	0.240707	0.350108	0.030303
LGLLGLJoined_contig_1	g3062	24170854	24176776	sp|P04323|POL3_DROME	>sp|P04323|POL3_DROME:Retrovirus-related Pol polyprotein from transposon 17.6 OS=Drosophila melanogaster GN=pol PE=3 SV=1	2.52188	2.03534	0.59393	0.355405	na
LGLLGLJoined_contig_1	g3063	24178651	24179458	sp|Q9LQZ2|DRE2D_ARATH	>sp|Q9LQZ2|DRE2D_ARATH:Dehydration-responsive element-binding protein 2D OS=Arabidopsis thaliana GN=DREB2D PE=2 SV=1	-0.819481	1.50527	0.298701	0.0727273	0
LGLLGLJoined_contig_1	g3064	24199881	24204520	sp|Q8LB81|GDL79_ARATH	>sp|Q8LB81|GDL79_ARATH:GDSL esterase/lipase At5g33370 OS=Arabidopsis thaliana GN=At5g33370 PE=2 SV=1	-1.75849	1.10044	0.132422	0.0618489	0.244971
LGLLGLJoined_contig_1	g3065	24232691	24238012	sp|P04323|POL3_DROME	>sp|P04323|POL3_DROME:Retrovirus-related Pol polyprotein from transposon 17.6 OS=Drosophila melanogaster GN=pol PE=3 SV=1	-1.87997	1.70813	0.146578	0.133813	0.122797
LGLLGLJoined_contig_1	g3067	24244201	24247441	sp|Q8LB81|GDL79_ARATH	>sp|Q8LB81|GDL79_ARATH:GDSL esterase/lipase At5g33370 OS=Arabidopsis thaliana GN=At5g33370 PE=2 SV=1	-1.16596	-0.0459997	0.190842	0.0945057	0.179454
LGLLGLJoined_contig_1	g3068	24255811	24258798	sp|Q8LB81|GDL79_ARATH	>sp|Q8LB81|GDL79_ARATH:GDSL esterase/lipase At5g33370 OS=Arabidopsis thaliana GN=At5g33370 PE=2 SV=1	-1.60449	0.581016	0.113027	0.0474299	0.1144
LGLLGLJoined_contig_1	g3070	24279551	24281000	sp|P30855|EVGS_ECOLI	>sp|P30855|EVGS_ECOLI:Sensor protein EvgS OS=Escherichia coli (strain K12) GN=evgS PE=1 SV=2	-1.35296	1.01333	0.177143	0.033	0.12			VIT_04s0043g00690
LGLLGLJoined_contig_1	g4808	38098330	38100904	sp|Q8I7P9|POL5_DROME	>sp|Q8I7P9|POL5_DROME:Retrovirus-related Pol polyprotein from transposon opus OS=Drosophila melanogaster GN=pol PE=3 SV=1	2.09521	2.23647	0.514095	0.174286	0.216374
LGLLGLJoined_contig_1	g4810	38111425	38113272	sp|Q9STR4|1A17_ARATH	>sp|Q9STR4|1A17_ARATH:1-aminocyclopropane-1-carboxylate synthase 7 OS=Arabidopsis thaliana GN=ACS7 PE=1 SV=1	1.71646	1.44335	0.469048	0.122872	0.120992
LGLLGLJoined_contig_1	g4813	38143967	38149244	sp|P20825|POL2_DROME	>sp|P20825|POL2_DROME:Retrovirus-related Pol polyprotein from transposon 297 OS=Drosophila melanogaster GN=pol PE=3 SV=1	0.381937	1.5702	0.361905	0.26	0.122222
LGLLGLJoined_contig_1	g4815	38153937	38164153	sp|P12955|PEPD_HUMAN	>sp|P12955|PEPD_HUMAN:Xaa-Pro dipeptidase OS=Homo sapiens GN=PEPD PE=1 SV=3	nan	nan	0.147175	0.182082	0.216997

## Sheet: Table S3
Supplementary Table S3.
Selective sweep intervals identified by elevated major-allele frequencies in orchard sample pools, as determined by standard deviation.
Major allele frequencies were averaged over all SNPs within bins of 10 predicted genes.
chrom	bin start	Wild-orchard	Orchard-shaanxi	Wild-shaanxi	Standard deviations (wild vs. orchard)
LGApseudo1.0	89343791	0.176096	-0.1335	0.0425961	3.79977
LGApseudo1.0	65756471	0.146502	-0.0808824	0.0656193	3.12685
LGApseudo1.0	50021160	0.145285	-0.126287	0.0189983	3.09919
LGApseudo1.0	93204490	0.135932	-0.118323	0.0176088	2.88652
LGApseudo1.0	65897613	0.128558	-0.108921	0.0196366	2.71885
LGApseudo1.0	97242885	0.126914	-0.079438	0.0474756	2.68146
LGApseudo1.0	42481224	0.123469	-0.1247	-0.00123038	2.60314
LGApseudo1.0	11769164	0.121836	-0.126409	-0.00457247	2.566
LGApseudo1.0	60619638	0.120405	-0.096117	0.024288	2.53347
LGApseudo1.0	48147467	0.11959	-0.0982984	0.0212915	2.51493
LGApseudo1.0	103693944	0.118279	-0.113574	0.00470508	2.48512
LGApseudo1.0	1076994	0.117324	-0.104089	0.0132355	2.46342
LGApseudo1.0	28425410	0.113642	-0.109181	0.00446024	2.37968
LGApseudo1.0	77212419	0.112122	-0.0797335	0.0323882	2.34512
LGApseudo1.0	47761270	0.109767	-0.0823677	0.0273989	2.29157
LGApseudo1.0	99249089	0.107032	-0.0966347	0.0103973	2.22939
LGApseudo1.0	16986201	0.104882	-0.0878832	0.0169992	2.18052
LGApseudo1.0	60746164	0.103445	-0.0757526	0.0276925	2.14783
LGApseudo1.0	83571705	0.100725	-0.0838995	0.0168255	2.08598
LGApseudo1.0	100653616	0.099675	-0.062987	0.036688	2.06211
LGApseudo1.0	110304660	0.0996493	-0.0901042	0.00954508	2.06153
LGApseudo1.0	27324797	0.0980957	-0.0981997	-0.000104014	2.0262
LGApseudo1.0	40882380	0.0978974	-0.0605252	0.0373721	2.02169
LGApseudo1.0	50104040	0.096955	-0.069837	0.027118	2.00026
LGBLGBJoined_contig_1221_consensus_consensus	25743003	0.132839	-0.0928209	0.0400177	2.81618
LGBLGBJoined_contig_1221_consensus_consensus	39893159	0.108512	-0.0891845	0.0193276	2.26305
LGBLGBJoined_contig_1221_consensus_consensus	25910993	0.10558	-0.0691288	0.0364513	2.19638
LGCLGCJoined_contig_1	31531861	0.123668	-0.0914562	0.0322121	2.60766
LGCLGCJoined_contig_1	45287591	0.101291	-0.112386	-0.0110945	2.09886
LGCLGCJoined_contig_1	31436482	0.0979314	-0.0522217	0.0457097	2.02246
LGCLGCJoined_contig_1	33141196	0.0977012	-0.0818274	0.0158738	2.01723
LGELGEJoined_contig_1049_-_Split_b_consensus	44243517	0.234867	-0.198302	0.0365649	5.13607
LGELGEJoined_contig_1049_-_Split_b_consensus	25399539	0.162373	-0.137885	0.0244876	3.48773
LGELGEJoined_contig_1049_-_Split_b_consensus	34747419	0.162228	-0.155082	0.00714564	3.48443
LGELGEJoined_contig_1049_-_Split_b_consensus	34920105	0.148818	-0.130371	0.0184463	3.1795
LGELGEJoined_contig_1049_-_Split_b_consensus	28462214	0.141378	-0.114564	0.0268145	3.01035
LGELGEJoined_contig_1049_-_Split_b_consensus	29147719	0.136409	-0.149008	-0.0125993	2.89735
LGELGEJoined_contig_1049_-_Split_b_consensus	62206994	0.124306	-0.103535	0.0207715	2.62217
LGELGEJoined_contig_1049_-_Split_b_consensus	162636	0.124124	-0.186528	-0.0624032	2.61804
LGELGEJoined_contig_1049_-_Split_b_consensus	60445430	0.121462	-0.0790475	0.0424143	2.55749
LGELGEJoined_contig_1049_-_Split_b_consensus	38233877	0.119688	-0.0817949	0.0378933	2.51717
LGELGEJoined_contig_1049_-_Split_b_consensus	4370850	0.10965	-0.0472929	0.0623575	2.28893
LGELGEJoined_contig_1049_-_Split_b_consensus	3774009	0.102786	-0.0636341	0.0391516	2.13284
LGFLGFscaffold35545_consensus	28184770	0.151197	-0.129318	0.0218786	3.2336
LGFLGFscaffold35545_consensus	1775400	0.14876	-0.12314	0.0256198	3.17819
LGFLGFscaffold35545_consensus	27949156	0.146986	-0.123645	0.0233407	3.13785
LGFLGFscaffold35545_consensus	5548389	0.109617	-0.0823482	0.0272684	2.28816
LGGLGGJoined_contig_2	8321326	0.173057	-0.149678	0.0233788	3.73066
LGGLGGJoined_contig_2	39840445	0.155246	-0.11298	0.0422656	3.32566
LGGLGGJoined_contig_2	20556403	0.147848	-0.0980553	0.0497928	3.15746
LGGLGGJoined_contig_2	33220282	0.136756	-0.126693	0.0100627	2.90525
LGGLGGJoined_contig_2	44940903	0.133449	-0.0990926	0.0343569	2.83007
LGGLGGJoined_contig_2	36959204	0.132131	-0.105688	0.026443	2.80008
LGGLGGJoined_contig_2	44517546	0.125949	-0.0857162	0.0402332	2.65954
LGGLGGJoined_contig_2	40162356	0.122684	-0.0872533	0.0354304	2.58528
LGGLGGJoined_contig_2	48455315	0.122028	-0.0906964	0.0313314	2.57036
LGGLGGJoined_contig_2	45736756	0.120069	-0.102374	0.0176952	2.52582
LGGLGGJoined_contig_2	16584486	0.104281	-0.0797076	0.0245738	2.16685
LGGLGGJoined_contig_2	48057541	0.103976	-0.0880356	0.0159402	2.1599
LGGLGGJoined_contig_2	28787825	0.10203	-0.0869452	0.0150845	2.11565
LGGLGGJoined_contig_2	37118246	0.101383	-0.140599	-0.0392158	2.10094
LGGLGGJoined_contig_2	11077641	0.100564	-0.0708217	0.0297428	2.08233
LGGLGGJoined_contig_2	18819818	0.0979689	-0.0727196	0.0252493	2.02332
LGHLGHJoined_contig_3	2384081	0.145547	-0.117814	0.027733	3.10515
LGHLGHJoined_contig_3	40155941	0.142039	-0.106431	0.0356083	3.02538
LGHLGHJoined_contig_3	10836071	0.135485	-0.112932	0.0225529	2.87635
LGHLGHJoined_contig_3	35190385	0.131158	-0.0998628	0.0312949	2.77796
LGHLGHJoined_contig_3	35319512	0.125752	-0.12006	0.00569231	2.65504
LGHLGHJoined_contig_3	26100535	0.118775	-0.101321	0.0174545	2.49641
LGHLGHJoined_contig_3	44757255	0.114694	-0.13177	-0.0170761	2.40361
LGHLGHJoined_contig_3	9399930	0.110017	-0.0651192	0.0448977	2.29726
LGHLGHJoined_contig_3	22798659	0.108081	-0.0798555	0.0282252	2.25324
LGHLGHJoined_contig_3	6478150	0.10798	-0.108325	-0.000344551	2.25095
LGHLGHJoined_contig_3	20932750	0.103654	-0.0937183	0.00993553	2.15258
LGILGIJoined_contig_1	30244034	0.158855	-0.172085	-0.0132301	3.40772
LGILGIJoined_contig_1	22091423	0.151221	-0.126392	0.024829	3.23416
LGILGIJoined_contig_1	15411285	0.133062	-0.0846817	0.0483798	2.82125
LGILGIJoined_contig_1	30110117	0.124984	-0.105972	0.0190118	2.63758
LGILGIJoined_contig_1	23827607	0.122404	-0.0831095	0.0392943	2.57891
LGILGIJoined_contig_1	12921152	0.108537	-0.121714	-0.0131771	2.26361
LGILGIJoined_contig_1	26603114	0.101593	-0.0880446	0.0135483	2.10572
LGILGIJoined_contig_1	21763143	0.100349	-0.0945884	0.00576097	2.07744
LGILGIJoined_contig_1	16886526	0.0973803	-0.0479792	0.0494011	2.00993
LGKLGKJoined_contig_3	2791112	0.17952	-0.130912	0.0486077	3.87761
LGKLGKJoined_contig_3	11203706	0.168236	-0.136762	0.0314737	3.62104
LGKLGKJoined_contig_3	9413344	0.115844	-0.0834844	0.0323594	2.42975
LGKLGKJoined_contig_3	21085952	0.101674	-0.0404578	0.0612165	2.10757
LGKLGKJoined_contig_3	3803032	0.10144	-0.0769631	0.0244774	2.10225
LGKLGKJoined_contig_3	41157918	0.0970769	-0.0575503	0.0395267	2.00304
LGLLGLJoined_contig_1	45472634	0.152866	-0.115041	0.0378249	3.27156
LGLLGLJoined_contig_1	68836545	0.114295	-0.0644141	0.0498805	2.39453
LGLLGLJoined_contig_1	44526627	0.0974376	-0.0770708	0.0203669	2.01124

## Sheet: Table S4
Table S4. Annotations of predicted genes in selective sweep regions identified by differences in MAF among wild and orchard sample pools. Genes with no alignments to the Uniprot-SwissProt database are not included.
Tajima's and heterozygosity are displayed for independent samples of northern Chinese chesntut (CmN) and southern Chinese chesntut (CmS) as well as American chestnut (Cd).
gene	annotation	TajD_CmN	TajD_CmS	het_CmN	het_CmS	het_Cd	Peach	Apple	Grape
LGApseudo1.0:g11356	>sp|F4IG73|BCHC2_ARATH:BEACH domain-containing protein C2 OS=Arabidopsis thaliana GN=BCHC2 PE=1 SV=1	0.631137	1.87667	0.216593	0.241402	0.0440286
LGApseudo1.0:g11357	>sp|F4IG73|BCHC2_ARATH:BEACH domain-containing protein C2 OS=Arabidopsis thaliana GN=BCHC2 PE=1 SV=1	1.04449	1.92468	0.276904	0.29662	0.0788004
LGApseudo1.0:g11358	>sp|Q84V25|ENOXE_FRAAN:2-methylene-furan-3-one reductase OS=Fragaria ananassa GN=EO PE=1 SV=1	1.24421	0.272535	0.249084	0.153846	0.103026
LGApseudo1.0:g11360	>sp|Q05AS3|SPAST_XENTR:Spastin OS=Xenopus tropicalis GN=spast PE=2 SV=1	0.799513	0.725606	0.351011	0.320617	0.0872617
LGApseudo1.0:g11362	>sp|Q54KQ7|SPAST_DICDI:Spastin OS=Dictyostelium discoideum GN=DDB_G0287165 PE=3 SV=1	1.49256	1.06839	0.306668	0.382096	0.0617284
LGApseudo1.0:g11363	>sp|O64629|AUR3_ARATH:Serine/threonine-protein kinase Aurora-3 OS=Arabidopsis thaliana GN=AUR3 PE=2 SV=1	0.95743	-0.286817	0.151644	0.0960485	0.148148
LGApseudo1.0:g11365	>sp|Q8XAD2|BEPA_ECO57:Beta-barrel assembly-enhancing protease OS=Escherichia coli O157:H7 GN=bepA PE=3 SV=1	-0.29635	0.0620602	0.104762	0.135556	0.0488017
LGApseudo1.0:g11366	>sp|Q8S9M3|GRF9_ARATH:Growth-regulating factor 9 OS=Arabidopsis thaliana GN=GRF9 PE=1 SV=1	0.119336	1.36441	0.135253	0.272555	0.147301
LGApseudo1.0:g11367	>sp|Q9LZX4|FLA10_ARATH:Fasciclin-like arabinogalactan protein 10 OS=Arabidopsis thaliana GN=FLA10 PE=1 SV=1	0.915909	1.07264	0.198276	0.149808	0.0357143
LGApseudo1.0:g11368	>sp|Q39242|TRXB2_ARATH:Thioredoxin reductase 2 OS=Arabidopsis thaliana GN=NTR2 PE=2 SV=2	0.98536	1.72238	0.341115	0.224284	0.141919
LGApseudo1.0:g11370	>sp|O74977|VMS1_SCHPO:VMS1 homolog C1827.04 OS=Schizosaccharomyces pombe (strain 972 / ATCC 24843) GN=SPCC1827.04 PE=1 SV=1	0.417579	2.3008	0.317904	0.336056	0.142089
LGApseudo1.0:g11371	>sp|Q9LPC7|CP18A_ARATH:Peptidyl-prolyl cis-trans isomerase CYP18-1 OS=Arabidopsis thaliana GN=CYP18-1 PE=2 SV=1	1.68341	2.62394	0.350802	0.216425	0.188258
LGApseudo1.0:g11372	>sp|Q62812|MYH9_RAT:Myosin-9 OS=Rattus norvegicus GN=Myh9 PE=1 SV=3	nan	nan	0.133818	0.0685996	0.17702
LGApseudo1.0:g11373	>sp|Q9FF52|RL123_ARATH:60S ribosomal protein L12-3 OS=Arabidopsis thaliana GN=RPL12C PE=2 SV=1	nan	nan	0.23249	0.0405233	0.145913
LGApseudo1.0:g11374	>sp|F4IG60|ZPR1_ARATH:Protein LITTLE ZIPPER 1 OS=Arabidopsis thaliana GN=ZPR1 PE=1 SV=1	0.185878	2.2538	0.266091	0.192857	0.119048
LGApseudo1.0:g6310	>sp|Q66PF2|URT1_FRAAN:Putative UDP-rhamnose:rhamnosyltransferase 1 OS=Fragaria ananassa GN=GT4 PE=2 SV=1	0.487351	0.0958901	0.0899471	0.0407407	0.037037
LGApseudo1.0:g6317	>sp|Q8I7P9|POL5_DROME:Retrovirus-related Pol polyprotein from transposon opus OS=Drosophila melanogaster GN=pol PE=3 SV=1	0.689185	0.0789012	0.0900189	0.0544304	0.132883
LGApseudo1.0:g6318	>sp|Q38932|LCYE_ARATH:Lycopene epsilon cyclase_ chloroplastic OS=Arabidopsis thaliana GN=LUT2 PE=1 SV=2	1.9775	1.82499	0.342612	0.301954	0.0873016
LGApseudo1.0:g6319	>sp|F9VN79|RNH_SULTO:Ribonuclease HI OS=Sulfolobus tokodaii (strain DSM 16993 / JCM 10545 / NBRC 100140 / 7) GN=rnhA PE=1 SV=1	1.36871	1.09941	0.317113	0.174927	0.0578269
LGApseudo1.0:g6321	>sp|F4I7L1|TRB4_ARATH:Telomere repeat-binding factor 4 OS=Arabidopsis thaliana GN=At1g17520 PE=2 SV=2	2.03937	2.28725	0.294335	0.215125	0.0687285			VIT_11s0016g01890
LGApseudo1.0:g6322	>sp|Q8W119|SMH4_MAIZE:Single myb histone 4 OS=Zea mays GN=SMH4 PE=2 SV=1	1.98432	2.21016	0.214286	0.142105	0.156863			VIT_11s0016g01900
LGApseudo1.0:g6323	>sp|Q9LTR9|NMT1_ARATH:Glycylpeptide N-tetradecanoyltransferase 1 OS=Arabidopsis thaliana GN=NMT1 PE=1 SV=2	nan	nan	0.154594	0.109275	0.0776867
LGApseudo1.0:g6325	>sp|Q8L4M1|THOC6_ARATH:THO complex subunit 6 OS=Arabidopsis thaliana GN=THO6 PE=1 SV=1	1.48895	0.552863	0.260794	0.127293	0.201449
LGApseudo1.0:g6327	>sp|Q8L4M1|THOC6_ARATH:THO complex subunit 6 OS=Arabidopsis thaliana GN=THO6 PE=1 SV=1	-0.208159	-0.707569	0.0296846	0.0519481	0.212352			VIT_11s0016g01910
LGELGEJoined_contig_1049_-_Split_b_consensus:g3235	>sp|O65451|FB333_ARATH:Probable F-box protein At4g22030 OS=Arabidopsis thaliana GN=At4g22030 PE=4 SV=1	-1.26016	1.25951	0.126984	0.133333	0.148148
LGELGEJoined_contig_1049_-_Split_b_consensus:g3236	>sp|Q8I7P9|POL5_DROME:Retrovirus-related Pol polyprotein from transposon opus OS=Drosophila melanogaster GN=pol PE=3 SV=1	0.958365	2.14901	0.462185	0.340057	0.323536
LGELGEJoined_contig_1049_-_Split_b_consensus:g3237	>sp|Q0V9T6|BICL1_XENTR:BICD family-like cargo adapter 1 OS=Xenopus tropicalis GN=bicdl1 PE=2 SV=1	1.45807	2.63081	0.380389	0.347851	0.0136054
LGELGEJoined_contig_1049_-_Split_b_consensus:g3238	>sp|Q8H107|ODO2B_ARATH:Dihydrolipoyllysine-residue succinyltransferase component of 2-oxoglutarate dehydrogenase complex 2_ mitochondrial OS=Arabidopsis thaliana GN=At4g26910 PE=1 SV=2	0.82019	1.64075	0.333867	0.2239	0.129771	ppa005320m
LGELGEJoined_contig_1049_-_Split_b_consensus:g3239	>sp|P54260|GCST_SOLTU:Aminomethyltransferase_ mitochondrial OS=Solanum tuberosum GN=GDCST PE=2 SV=1	1.671	2.20453	0.401268	0.26383	0.104167
LGELGEJoined_contig_1049_-_Split_b_consensus:g3241	>sp|P62659|RS18_THET2:30S ribosomal protein S18 OS=Thermus thermophilus (strain HB27 / ATCC BAA-163 / DSM 7039) GN=rpsR PE=1 SV=2	0.470538	1.13738	0.220863	0.290363	0.125748
LGELGEJoined_contig_1049_-_Split_b_consensus:g3242	>sp|Q9LY50|ACCR3_ARATH:Putative serine/threonine-protein kinase-like protein CCR3 OS=Arabidopsis thaliana GN=CCR3 PE=2 SV=1	-0.334527	1.77822	0.181122	0.389286	0.154762
LGELGEJoined_contig_1049_-_Split_b_consensus:g3244	>sp|Q9NYH9|UTP6_HUMAN:U3 small nucleolar RNA-associated protein 6 homolog OS=Homo sapiens GN=UTP6 PE=2 SV=2	0.0597463	1.70627	0.171265	0.309959	0.169474
LGELGEJoined_contig_1049_-_Split_b_consensus:g3245	>sp|P27483|GRP1_ARATH:Glycine-rich cell wall structural protein OS=Arabidopsis thaliana GN=At3g17050 PE=3 SV=2	0.397796	0.0674041	0.0692547	0.0130435	0.26087
LGELGEJoined_contig_1049_-_Split_b_consensus:g3247	>sp|P86797|CTEN3_CUPSA:Ctenidin-3 OS=Cupiennius salei PE=1 SV=1	nan	nan	0.214286	0.1	0
LGELGEJoined_contig_1049_-_Split_b_consensus:g3248	>sp|Q700D9|MYBF_ARATH:Putative Myb family transcription factor At1g14600 OS=Arabidopsis thaliana GN=At1g14600 PE=2 SV=2	0.296066	-0.0518904	0.108592	0.0252456	0.180446
LGELGEJoined_contig_1049_-_Split_b_consensus:g3251	>sp|Q00624|ASOL_BRANA:L-ascorbate oxidase homolog OS=Brassica napus GN=Bp10 PE=2 SV=1	0.3184	-0.113646	0.0863024	0.0745455	0.381818	ppa003877m
LGELGEJoined_contig_1049_-_Split_b_consensus:g3252	>sp|Q9LYZ4|FBL79_ARATH:F-box/LRR-repeat protein At5g02910 OS=Arabidopsis thaliana GN=At5g02910 PE=2 SV=1	0.112493	0.547241	0.117647	0.170588	0.196078
LGELGEJoined_contig_1049_-_Split_b_consensus:g3255	>sp|Q91WA6|SHRPN_MOUSE:Sharpin OS=Mus musculus GN=Sharpin PE=1 SV=1	2.02954	1.157	0.319717	0.412104	0.174771
LGELGEJoined_contig_1049_-_Split_b_consensus:g3620	>sp|P29381|AGL1_ARATH:Agamous-like MADS-box protein AGL1 OS=Arabidopsis thaliana GN=AGL1 PE=1 SV=1	1.28469	-0.061618	0.375678	0.184374	0.124157
LGELGEJoined_contig_1049_-_Split_b_consensus:g3621	>sp|Q01540|AG_BRANA:Floral homeotic protein AGAMOUS OS=Brassica napus GN=AG1 PE=2 SV=1	0.760589	0.768722	0.168308	0.155819	0.145145
LGELGEJoined_contig_1049_-_Split_b_consensus:g3622	>sp|Q9SJU0|KN7M_ARATH:Kinesin-like protein KIN-7M_ chloroplastic OS=Arabidopsis thaliana GN=KIN7M PE=2 SV=2	1.50104	0.129314	0.215059	0.163166	0.207184
LGELGEJoined_contig_1049_-_Split_b_consensus:g3624	>sp|B9FJG3|RSLE1_ORYSJ:Zinc finger BED domain-containing protein RICESLEEPER 1 OS=Oryza sativa subsp. japonica GN=Os05g0239150 PE=3 SV=1	0.997702	0.849264	0.278292	0.234852	0.205727
LGELGEJoined_contig_1049_-_Split_b_consensus:g3625	>sp|Q682H0|HA22F_ARATH:HVA22-like protein f OS=Arabidopsis thaliana GN=HVA22F PE=2 SV=1	1.15753	1.36659	0.216327	0.231657	0.0746032
LGELGEJoined_contig_1049_-_Split_b_consensus:g3629	>sp|Q0R4F1|PIF1_XENLA:ATP-dependent DNA helicase PIF1 OS=Xenopus laevis GN=pif1 PE=2 SV=1	0.466573	1.04035	0.133637	0.104925	0.26939
LGELGEJoined_contig_1049_-_Split_b_consensus:g3630	>sp|O22558|STY8_ARATH:Serine/threonine-protein kinase STY8 OS=Arabidopsis thaliana GN=STY8 PE=1 SV=2	1.01804	1.077	0.202908	0.1592	0.211289
LGELGEJoined_contig_1049_-_Split_b_consensus:g3631	>sp|Q9SYM2|BBX22_ARATH:B-box zinc finger protein 22 OS=Arabidopsis thaliana GN=BBX22 PE=1 SV=2	0.70074	1.82915	0.414255	0.472503	0.42022
LGELGEJoined_contig_1049_-_Split_b_consensus:g3633	>sp|Q84K11|PPP5_SOLLC:Serine/threonine-protein phosphatase 5 OS=Solanum lycopersicum GN=PP5 PE=1 SV=1	0.479782	0.265079	0.177055	0.130681	0.271815
LGELGEJoined_contig_1049_-_Split_b_consensus:g3634	>sp|Q05047|C72A1_CATRO:Secologanin synthase OS=Catharanthus roseus GN=CYP72A1 PE=2 SV=1	1.93114	2.22139	0.509913	0.484079	0.531696
LGELGEJoined_contig_1049_-_Split_b_consensus:g4408	>sp|Q9SVU0|YUC8_ARATH:Probable indole-3-pyruvate monooxygenase YUCCA8 OS=Arabidopsis thaliana GN=YUC8 PE=2 SV=1	-1.98722	-0.364435	0.167488	0.037931	0.0689655
LGELGEJoined_contig_1049_-_Split_b_consensus:g4409	>sp|O82132|DRE2A_ARATH:Dehydration-responsive element-binding protein 2A OS=Arabidopsis thaliana GN=DREB2A PE=1 SV=1	-1.61873	0.135621	0.174807	0.062963	0.0987654
LGELGEJoined_contig_1049_-_Split_b_consensus:g4411	>sp|Q9LT23|BH121_ARATH:Transcription factor bHLH121 OS=Arabidopsis thaliana GN=BHLH121 PE=2 SV=1	-1.77959	-1.16405	0.176928	0.0340009	0.114396
LGELGEJoined_contig_1049_-_Split_b_consensus:g4413	>sp|Q7XJR9|CDPKG_ARATH:Calcium-dependent protein kinase 16 OS=Arabidopsis thaliana GN=CPK16 PE=3 SV=1	-1.63283	-1.18157	0.173494	0.0625271	0.130292
LGELGEJoined_contig_1049_-_Split_b_consensus:g4416	>sp|Q9ZS97|AB8I_ARATH:UPF0051 protein ABCI8_ chloroplastic OS=Arabidopsis thaliana GN=ABCI8 PE=2 SV=1	-0.978201	-0.370912	0.179654	0.109848	0
LGELGEJoined_contig_1049_-_Split_b_consensus:g4417	>sp|P41090|FL3H_VITVI:Naringenin_2-oxoglutarate 3-dioxygenase OS=Vitis vinifera GN=F3H PE=2 SV=1	-1.77406	-0.573068	0.157428	0.0363226	0.150683
LGELGEJoined_contig_1049_-_Split_b_consensus:g4419	>sp|F9VN79|RNH_SULTO:Ribonuclease HI OS=Sulfolobus tokodaii (strain DSM 16993 / JCM 10545 / NBRC 100140 / 7) GN=rnhA PE=1 SV=1	-1.11101	-0.395187	0.240875	0.266667	0.404403
LGELGEJoined_contig_1049_-_Split_b_consensus:g4424	>sp|Q58HI1|PELP1_XENLA:Proline-_ glutamic acid- and leucine-rich protein 1 OS=Xenopus laevis GN=pelp1 PE=1 SV=1	-1.68032	nan	0.148148	0.0555556	0.209877
LGELGEJoined_contig_1049_-_Split_b_consensus:g4426	>sp|Q54T85|TRA1_DICDI:Probable transcription-associated protein 1 OS=Dictyostelium discoideum GN=tra1 PE=3 SV=2	nan	nan	0.159252	0.0621793	0.240507
LGELGEJoined_contig_1049_-_Split_b_consensus:g4427	>sp|Q8I8U7|TRA1_DROME:Transcription-associated protein 1 OS=Drosophila melanogaster GN=Nipped-A PE=1 SV=3	-1.91461	nan	0.142593	0.0273425	0.239787
LGELGEJoined_contig_1049_-_Split_b_consensus:g4429	>sp|Q54T85|TRA1_DICDI:Probable transcription-associated protein 1 OS=Dictyostelium discoideum GN=tra1 PE=3 SV=2	-1.68023	-1.26251	0.15956	0.0538462	0.0769231
LGELGEJoined_contig_1049_-_Split_b_consensus:g4431	>sp|O48822|Y2794_ARATH:WEB family protein At2g17940 OS=Arabidopsis thaliana GN=At2g17940 PE=2 SV=1	-2.04071	-0.453176	0.142394	0.0518827	0.211732
LGELGEJoined_contig_1049_-_Split_b_consensus:g4433	>sp|Q8L6Y1|UBP14_ARATH:Ubiquitin carboxyl-terminal hydrolase 14 OS=Arabidopsis thaliana GN=UBP14 PE=1 SV=1	0.383516	0.427588	0.162162	0.116216	0.0540541
LGELGEJoined_contig_1049_-_Split_b_consensus:g4435	>sp|Q8L6Y1|UBP14_ARATH:Ubiquitin carboxyl-terminal hydrolase 14 OS=Arabidopsis thaliana GN=UBP14 PE=1 SV=1	0.865459	0.686324	0.116752	0.0895151	0.0892857
LGELGEJoined_contig_1049_-_Split_b_consensus:g4436	>sp|Q8L6Y1|UBP14_ARATH:Ubiquitin carboxyl-terminal hydrolase 14 OS=Arabidopsis thaliana GN=UBP14 PE=1 SV=1	1.13269	0.760165	0.223755	0.18662	0.0699918
LGELGEJoined_contig_1049_-_Split_b_consensus:g4438	>sp|Q8L6Y1|UBP14_ARATH:Ubiquitin carboxyl-terminal hydrolase 14 OS=Arabidopsis thaliana GN=UBP14 PE=1 SV=1	0.586398	1.40122	0.149036	0.174144	0.0824931
LGELGEJoined_contig_1049_-_Split_b_consensus:g5597	>sp|P92555|M1250_ARATH:Uncharacterized mitochondrial protein AtMg01250 OS=Arabidopsis thaliana GN=AtMg01250 PE=4 SV=1	1.05408	nan	0.44247	0.26798	0.184877
LGELGEJoined_contig_1049_-_Split_b_consensus:g5599	>sp|Q91DM0|POLG_PVCV1:Genome polyprotein OS=Petunia vein clearing virus (isolate Shepherd) PE=3 SV=1	1.59388	1.83319	0.459245	0.414936	0.51634
LGELGEJoined_contig_1049_-_Split_b_consensus:g5600	>sp|A7SWD3|GID8_NEMVE:Glucose-induced degradation protein 8 homolog OS=Nematostella vectensis GN=v1g247787 PE=3 SV=1	0.148543	nan	0.172255	0.0747874	0.190476
LGELGEJoined_contig_1049_-_Split_b_consensus:g5601	>sp|Q851Q6|OBGC2_ORYSJ:Probable GTP-binding protein OBGC2 OS=Oryza sativa subsp. japonica GN=Os03g0799700 PE=2 SV=1	-0.0598598	0.0554795	0.183011	0.129132	0.20413
LGELGEJoined_contig_1049_-_Split_b_consensus:g5605	>sp|Q9LQZ2|DRE2D_ARATH:Dehydration-responsive element-binding protein 2D OS=Arabidopsis thaliana GN=DREB2D PE=2 SV=1	nan	0.132925	0.0142857	0.05	0.233333
LGELGEJoined_contig_1049_-_Split_b_consensus:g5606	>sp|Q9SDZ9|PPAF2_IPOBA:Purple acid phosphatase 2 OS=Ipomoea batatas GN=PAP2 PE=1 SV=1	0.00993371	1.25277	0.142499	0.1287	0.0986391
LGELGEJoined_contig_1049_-_Split_b_consensus:g5607	>sp|Q9LQL2|PTR14_ARATH:Protein NRT1/ PTR FAMILY 7.3 OS=Arabidopsis thaliana GN=NPF7.3 PE=1 SV=2	-0.0596862	2.17655	0.154762	0.159783	0.128019
LGELGEJoined_contig_1049_-_Split_b_consensus:g5608	>sp|Q9SZL8|FRS5_ARATH:Protein FAR1-RELATED SEQUENCE 5 OS=Arabidopsis thaliana GN=FRS5 PE=2 SV=1	0.830591	2.05444	0.489163	0.525581	0.217652
LGELGEJoined_contig_1049_-_Split_b_consensus:g5609	>sp|Q9T0I5|PRP4_ARATH:Proline-rich protein 4 OS=Arabidopsis thaliana GN=PRP4 PE=2 SV=1	-0.138471	2.27248	0.216327	0.433569	0.166667
LGELGEJoined_contig_1049_-_Split_b_consensus:g5611	>sp|Q93Z20|PTR17_ARATH:Protein NRT1/ PTR FAMILY 8.5 OS=Arabidopsis thaliana GN=NPF8.5 PE=2 SV=1	-0.534653	1.49198	0.1491	0.188782	0.0890941
LGELGEJoined_contig_1049_-_Split_b_consensus:g5612	>sp|Q94AP3|WAT1_ARATH:Protein WALLS ARE THIN 1 OS=Arabidopsis thaliana GN=WAT1 PE=1 SV=1	-0.484173	nan	0.0972944	0.106667	0.0796414
LGELGEJoined_contig_1049_-_Split_b_consensus:g5613	>sp|Q03123|T2FB_XENLA:General transcription factor IIF subunit 2 OS=Xenopus laevis GN=gtf2f2 PE=2 SV=1	-0.39973	nan	0.057978	0.0893969	0.0824886			VIT_13s0019g03980
LGELGEJoined_contig_1049_-_Split_b_consensus:g5621	>sp|P43296|RD19A_ARATH:Cysteine protease RD19A OS=Arabidopsis thaliana GN=RD19A PE=1 SV=1	0.748425	1.34811	0.228079	0.204461	0.132011
LGELGEJoined_contig_1049_-_Split_b_consensus:g5622	>sp|Q8W4S4|VHAA3_ARATH:V-type proton ATPase subunit a3 OS=Arabidopsis thaliana GN=VHA-a3 PE=1 SV=1	0.570617	1.71867	0.270074	0.225209	0.1087
LGELGEJoined_contig_1049_-_Split_b_consensus:g5623	>sp|Q9SJT7|VHAA2_ARATH:V-type proton ATPase subunit a2 OS=Arabidopsis thaliana GN=VHA-a2 PE=1 SV=1	-1.04213	2.23289	0.155238	0.200971	0.0888889
LGELGEJoined_contig_1049_-_Split_b_consensus:g5624	>sp|Q99315|YG31B_YEAST:Transposon Ty3-G Gag-Pol polyprotein OS=Saccharomyces cerevisiae (strain ATCC 204508 / S288c) GN=TY3B-G PE=1 SV=3	-0.311362	2.61982	0.178904	0.178362	0.165327
LGELGEJoined_contig_1049_-_Split_b_consensus:g5625	>sp|Q9FGE9|TBL12_ARATH:Protein trichome birefringence-like 12 OS=Arabidopsis thaliana GN=TBL12 PE=2 SV=1	0.72214	nan	0.157895	0.121053	0.0350877
LGELGEJoined_contig_1049_-_Split_b_consensus:g5626	>sp|Q9FGE9|TBL12_ARATH:Protein trichome birefringence-like 12 OS=Arabidopsis thaliana GN=TBL12 PE=2 SV=1	2.25169	1.86025	0.44766	0.328424	0.37931
LGELGEJoined_contig_1049_-_Split_b_consensus:g5630	>sp|P20825|POL2_DROME:Retrovirus-related Pol polyprotein from transposon 297 OS=Drosophila melanogaster GN=pol PE=3 SV=1	0.804314	1.71121	0.402504	0.315981	0.258834
LGFLGFscaffold35545_consensus:g3427	>sp|P0CV96|NES1_FRAVE:(3S_6E)-nerolidol synthase 1	-0.112535	-0.997746	0.187962	0.133957	0.266603
LGFLGFscaffold35545_consensus:g3428	>sp|P9WLH4|Y2228_MYCTO:Uncharacterized protein MT2287 OS=Mycobacterium tuberculosis (strain CDC 1551 / Oshkosh) GN=MT2287 PE=3 SV=1	1.17723	2.71748	0.135562	0.164824	0.189103
LGFLGFscaffold35545_consensus:g3430	>sp|Q9FZ45|Y1686_ARATH:Uncharacterized membrane protein At1g16860 OS=Arabidopsis thaliana GN=At1g16860 PE=1 SV=1	0.376251	1.12908	0.209405	0.144263	0.233333
LGFLGFscaffold35545_consensus:g3432	>sp|Q9M276|ATB12_ARATH:Homeobox-leucine zipper protein ATHB-12 OS=Arabidopsis thaliana GN=ATHB-12 PE=1 SV=1	0.0529256	1.11865	0.180736	0.125	0.111111
LGFLGFscaffold35545_consensus:g3433	>sp|Q9ZUZ3|SAU32_ARATH:Auxin-responsive protein SAUR32 OS=Arabidopsis thaliana GN=SAUR32 PE=2 SV=1	0.657386	-0.578953	0.167221	0.0471903	0.0791332
LGFLGFscaffold35545_consensus:g3435	>sp|Q9ZUZ2|CAMK3_ARATH:CDPK-related kinase 3 OS=Arabidopsis thaliana GN=CRK3 PE=1 SV=1	nan	nan	0.184258	0.129898	0.215051
LGFLGFscaffold35545_consensus:g3436	>sp|Q9ZUZ2|CAMK3_ARATH:CDPK-related kinase 3 OS=Arabidopsis thaliana GN=CRK3 PE=1 SV=1	0.284007	0.206492	0.192707	0.162747	0.141773
LGFLGFscaffold35545_consensus:g3437	>sp|P10978|POLX_TOBAC:Retrovirus-related Pol polyprotein from transposon TNT 1-94 OS=Nicotiana tabacum PE=2 SV=1	-0.0342683	nan	0.190965	0.0340687	0.21727
LGFLGFscaffold35545_consensus:g3438	>sp|Q8GYY5|RGAP3_ARATH:Rho GTPase-activating protein 3 OS=Arabidopsis thaliana GN=ROPGAP3 PE=2 SV=1	1.21711	1.12291	0.289826	0.140162	0.118598
LGFLGFscaffold35545_consensus:g3439	>sp|Q9LUK7|BH028_ARATH:Transcription factor bHLH28 OS=Arabidopsis thaliana GN=BHLH28 PE=2 SV=1	0.479769	nan	0.127851	0.0661765	0.0238095
LGFLGFscaffold35545_consensus:g3441	>sp|Q9LRR4|R13L1_ARATH:Putative disease resistance RPP13-like protein 1 OS=Arabidopsis thaliana GN=RPPL1 PE=3 SV=1	1.69333	0.877624	0.198655	0.20123	0.122807
LGFLGFscaffold35545_consensus:g3445	>sp|Q93VH6|GIF3_ARATH:GRF1-interacting factor 3 OS=Arabidopsis thaliana GN=GIF3 PE=1 SV=1	1.84575	-0.620329	0.452869	0.148653	0.0341156
LGFLGFscaffold35545_consensus:g3449	>sp|P08548|LIN1_NYCCO:LINE-1 reverse transcriptase homolog OS=Nycticebus coucang PE=3 SV=1	1.43486	1.21191	0.486729	0.435194	0.169554
LGFLGFscaffold35545_consensus:g3453	>sp|Q5M757|ZDH15_ARATH:Probable protein S-acyltransferase 12 OS=Arabidopsis thaliana GN=PAT12 PE=2 SV=1	0.2502	1.72584	0.205225	0.200687	0.0941307
LGFLGFscaffold35545_consensus:g3455	>sp|Q9MAM1|CIPK9_ARATH:CBL-interacting serine/threonine-protein kinase 9 OS=Arabidopsis thaliana GN=CIPK9 PE=1 SV=2	0.384327	1.68773	0.288491	0.263783	0.094152
LGFLGFscaffold35545_consensus:g3457	>sp|Q9MAM3|KCS1_ARATH:3-ketoacyl-CoA synthase 1 OS=Arabidopsis thaliana GN=KCS1 PE=1 SV=1	0.519998	1.06063	0.152708	0.0760481	0.0469636
LGFLGFscaffold35545_consensus:g3462	>sp|O60506|HNRPQ_HUMAN:Heterogeneous nuclear ribonucleoprotein Q OS=Homo sapiens GN=SYNCRIP PE=1 SV=2	0.894175	0.103014	0.206788	0.134747	0.0679563		MDP0000411575
LGFLGFscaffold35545_consensus:g3463	>sp|O81032|GGLO6_ARATH:Probable L-gulonolactone oxidase 6 OS=Arabidopsis thaliana GN=GULLO6 PE=3 SV=1	1.17411	2.20695	0.3853	0.204795	0.0870986
LGFLGFscaffold35545_consensus:g3464	>sp|P04146|COPIA_DROME:Copia protein OS=Drosophila melanogaster GN=GIP PE=1 SV=3	nan	nan	0.496429	0.59	0.209524
LGFLGFscaffold35545_consensus:g3465	>sp|O81032|GGLO6_ARATH:Probable L-gulonolactone oxidase 6 OS=Arabidopsis thaliana GN=GULLO6 PE=3 SV=1	1.40376	2.05762	0.245549	0.148035	0.078869
LGFLGFscaffold35545_consensus:g3466	>sp|O81032|GGLO6_ARATH:Probable L-gulonolactone oxidase 6 OS=Arabidopsis thaliana GN=GULLO6 PE=3 SV=1	0.287228	nan	0.369048	0.2	0.0833333
LGFLGFscaffold35545_consensus:g3468	>sp|Q6NQ66|GGLO2_ARATH:L-gulonolactone oxidase 2 OS=Arabidopsis thaliana GN=GULLO2 PE=1 SV=1	0.164285	0.0192662	0.152764	0.0843453	0.251462
LGFLGFscaffold35545_consensus:g3469	>sp|O81032|GGLO6_ARATH:Probable L-gulonolactone oxidase 6 OS=Arabidopsis thaliana GN=GULLO6 PE=3 SV=1	-0.310837	nan	0.186813	0.0461538	0.435897
LGFLGFscaffold35545_consensus:g3476	>sp|O81032|GGLO6_ARATH:Probable L-gulonolactone oxidase 6 OS=Arabidopsis thaliana GN=GULLO6 PE=3 SV=1	0.31076	-0.166026	0.236017	0.103313	0.134804		MDP0000167886
LGFLGFscaffold35545_consensus:g3477	>sp|O81032|GGLO6_ARATH:Probable L-gulonolactone oxidase 6 OS=Arabidopsis thaliana GN=GULLO6 PE=3 SV=1	0.469096	NA	0.160714	0	0.458333
LGFLGFscaffold35545_consensus:g3478	>sp|Q9SF32|IQD1_ARATH:Protein IQ-DOMAIN 1 OS=Arabidopsis thaliana GN=IQD1 PE=1 SV=1	0.246723	0.394639	0.150478	0.131632	0.0810811
LGFLGFscaffold35545_consensus:g3481	>sp|Q84WP6|NAC43_ARATH:NAC domain-containing protein 43 OS=Arabidopsis thaliana GN=NAC043 PE=2 SV=2	0.382745	0.767119	0.126984	0.0843546	0.037037
LGGLGGJoined_contig_2:g1020	>sp|Q8LPG9|IQD14_ARATH:Protein IQ-DOMAIN 14 OS=Arabidopsis thaliana GN=IQD14 PE=1 SV=1	-0.113711	nan	0.39155	0.339161	0.29779
LGGLGGJoined_contig_2:g1021	>sp|Q9SV26|PP297_ARATH:Pentatricopeptide repeat-containing protein At4g01030_ mitochondrial OS=Arabidopsis thaliana GN=PCMP-H65 PE=3 SV=2	-0.239979	-0.0754813	0.248211	0.211111	0.231481
LGGLGGJoined_contig_2:g1023	>sp|Q689D6|RPD1_ARATH:Protein ROOT PRIMORDIUM DEFECTIVE 1 OS=Arabidopsis thaliana GN=RPD1 PE=1 SV=1	0.386214	1.30042	0.175595	0.254167	0.145833
LGGLGGJoined_contig_2:g1031	>sp|P04146|COPIA_DROME:Copia protein OS=Drosophila melanogaster GN=GIP PE=1 SV=3	0.67364	0.462292	0.132932	0.165384	0.0823303
LGGLGGJoined_contig_2:g1032	>sp|Q42807|STAD_SOYBN:Stearoyl-[acyl-carrier-protein] 9-desaturase_ chloroplastic OS=Glycine max GN=ACPD PE=2 SV=1	nan	2.02465	0.639354	0.52571	0.393252
LGGLGGJoined_contig_2:g1033	>sp|Q54CJ4|ELOA_DICDI:Elongation of fatty acids protein A OS=Dictyostelium discoideum GN=eloA PE=2 SV=1	1.3012	1.81432	0.385714	0.4	0.0933333
LGGLGGJoined_contig_2:g1034	>sp|F4ICF4|RBL10_ARATH:RHOMBOID-like protein 10_ chloroplastic OS=Arabidopsis thaliana GN=RBL10 PE=2 SV=1	0.009576	1.24023	0.260556	0.307788	0.178944
LGGLGGJoined_contig_2:g1035	>sp|P49661|COPD3_ORYSJ:Coatomer subunit delta-3 OS=Oryza sativa subsp. japonica GN=Os01g0833700 PE=2 SV=2	-0.0141533	2.32998	0.173913	0.38155	0.0287405
LGGLGGJoined_contig_2:g1036	>sp|O22197|RHC1A_ARATH:Probable E3 ubiquitin-protein ligase RHC1A OS=Arabidopsis thaliana GN=RHC1A PE=2 SV=1	0.121544	2.11764	0.203134	0.477704	0.0711284
LGGLGGJoined_contig_2:g1038	>sp|P28583|CDPK_SOYBN:Calcium-dependent protein kinase SK5 OS=Glycine max PE=1 SV=1	nan	nan	0.0587804	0.207559	0.0716088
LGGLGGJoined_contig_2:g1043	>sp|Q8TEA1|NSUN6_HUMAN:Putative methyltransferase NSUN6 OS=Homo sapiens GN=NSUN6 PE=1 SV=1	0.468842	2.31075	0.0996396	0.261077	0.0993595
LGGLGGJoined_contig_2:g1045	>sp|Q7TS68|NSUN6_MOUSE:Putative methyltransferase NSUN6 OS=Mus musculus GN=Nsun6 PE=2 SV=2	0.776661	nan	0.140924	0.423448	0.0524313
LGGLGGJoined_contig_2:g1046	>sp|P20825|POL2_DROME:Retrovirus-related Pol polyprotein from transposon 297 OS=Drosophila melanogaster GN=pol PE=3 SV=1	0.65351	2.62412	0.4337	0.454188	0.0222222
LGGLGGJoined_contig_2:g1050	>sp|Q99315|YG31B_YEAST:Transposon Ty3-G Gag-Pol polyprotein OS=Saccharomyces cerevisiae (strain ATCC 204508 / S288c) GN=TY3B-G PE=1 SV=3	nan	nan	0.179173	0.150759	0.335163
LGGLGGJoined_contig_2:g1051	>sp|Q0WP01|PTR9_ARATH:Protein NRT1/ PTR FAMILY 5.10 OS=Arabidopsis thaliana GN=NPF5.10 PE=2 SV=1	nan	nan	0.194776	0.117784	0.223775
LGGLGGJoined_contig_2:g1053	>sp|P04146|COPIA_DROME:Copia protein OS=Drosophila melanogaster GN=GIP PE=1 SV=3	1.55796	0.228738	0.292191	0.0937609	0.00347222
LGGLGGJoined_contig_2:g2547	>sp|P0C2F6|RNHX1_ARATH:Putative ribonuclease H protein At1g65750 OS=Arabidopsis thaliana GN=At1g65750 PE=3 SV=1	-0.688048	2.11135	0.0519481	0.109091	0.67803
LGGLGGJoined_contig_2:g2548	>sp|Q6XKE6|POLG_PVCV2:Genome polyprotein OS=Petunia vein clearing virus (isolate Hohn) PE=3 SV=1	0.0959936	-0.348807	0.234694	0.178571	0.622711
LGGLGGJoined_contig_2:g2555	>sp|A7PZL3|PGLR_VITVI:Probable polygalacturonase OS=Vitis vinifera GN=GSVIVT00026920001 PE=1 SV=1	0.360992	1.49606	0.206061	0.141878	0.197114
LGGLGGJoined_contig_2:g2556	>sp|Q9FDW1|MYB44_ARATH:Transcription factor MYB44 OS=Arabidopsis thaliana GN=MYB44 PE=2 SV=1	-0.0399954	nan	0.069949	0.172579	0.185222
LGGLGGJoined_contig_2:g2557	>sp|Q9FY84|PEN2_ARATH:Probable gamma-secretase subunit PEN-2 OS=Arabidopsis thaliana GN=At5g09310 PE=2 SV=1	0.296736	1.29033	0.134993	0.181098	0.146173
LGGLGGJoined_contig_2:g2558	>sp|Q941R4|GONS1_ARATH:GDP-mannose transporter GONST1 OS=Arabidopsis thaliana GN=GONST1 PE=1 SV=2	nan	nan	0.0884776	0.0689366	0.216972
LGGLGGJoined_contig_2:g2559	>sp|Q8H1R4|AB10I_ARATH:ABC transporter I family member 10_ chloroplastic OS=Arabidopsis thaliana GN=ABCI10 PE=2 SV=1	0.455572	-0.360955	0.109524	0.07	0.0888889
LGGLGGJoined_contig_2:g2564	>sp|P10978|POLX_TOBAC:Retrovirus-related Pol polyprotein from transposon TNT 1-94 OS=Nicotiana tabacum PE=2 SV=1	-0.82913	nan	0.228571	0.08	0.312169
LGGLGGJoined_contig_2:g2565	>sp|P10978|POLX_TOBAC:Retrovirus-related Pol polyprotein from transposon TNT 1-94 OS=Nicotiana tabacum PE=2 SV=1	-0.116942	-1.04343	0.0602614	0.0314607	0.179775
LGGLGGJoined_contig_2:g2570	>sp|P10978|POLX_TOBAC:Retrovirus-related Pol polyprotein from transposon TNT 1-94 OS=Nicotiana tabacum PE=2 SV=1	0.0657448	0.0226713	0.0741549	0.0618438	0.313742
LGGLGGJoined_contig_2:g2571	>sp|P04146|COPIA_DROME:Copia protein OS=Drosophila melanogaster GN=GIP PE=1 SV=3	0.164291	-0.428124	0.0997333	0.0392502	0.577778
LGGLGGJoined_contig_2:g2572	>sp|P20825|POL2_DROME:Retrovirus-related Pol polyprotein from transposon 297 OS=Drosophila melanogaster GN=pol PE=3 SV=1	nan	-1.34363	0.0490339	0.0410959	0.666667
LGGLGGJoined_contig_2:g2574	>sp|O74760|EIF3A_SCHPO:Eukaryotic translation initiation factor 3 subunit A OS=Schizosaccharomyces pombe (strain 972 / ATCC 24843) GN=tif32 PE=1 SV=1	1.06117	1.62534	0.507143	0.630952	na
LGGLGGJoined_contig_2:g2577	>sp|P0C7Q7|PPR38_ARATH:Putative pentatricopeptide repeat-containing protein At1g12700_ mitochondrial OS=Arabidopsis thaliana GN=At1g12700 PE=3 SV=1	1.5275	-0.739669	0.41308	0.120529	0.122349
LGGLGGJoined_contig_2:g5121	>sp|P10978|POLX_TOBAC:Retrovirus-related Pol polyprotein from transposon TNT 1-94 OS=Nicotiana tabacum PE=2 SV=1	1.418	0.485472	0.120687	0.0866563	0.563636
LGGLGGJoined_contig_2:g5126	>sp|Q9FUY6|JOIN_SOLLC:MADS-box protein JOINTLESS OS=Solanum lycopersicum GN=J PE=1 SV=1	-0.300751	1.17043	0.115079	0.0702614	0.101852
LGGLGGJoined_contig_2:g5130	>sp|Q94CE3|BCA5_ARATH:Beta carbonic anhydrase 5_ chloroplastic OS=Arabidopsis thaliana GN=BCA5 PE=2 SV=1	1.36057	1.66482	0.251066	0.138272	0.169033
LGGLGGJoined_contig_2:g5132	>sp|P04146|COPIA_DROME:Copia protein OS=Drosophila melanogaster GN=GIP PE=1 SV=3	0.74307	1.53146	0.093514	0.0529804	0.352978
LGGLGGJoined_contig_2:g5133	>sp|Q52KI8|SRRM1_MOUSE:Serine/arginine repetitive matrix protein 1 OS=Mus musculus GN=Srrm1 PE=1 SV=2	0.546542	0.876031	0.124026	0.0826717	0.254682
LGGLGGJoined_contig_2:g5141	>sp|P10978|POLX_TOBAC:Retrovirus-related Pol polyprotein from transposon TNT 1-94 OS=Nicotiana tabacum PE=2 SV=1	0.39311	1.33984	0.290914	0.196554	0.325785
LGGLGGJoined_contig_2:g5148	>sp|P23074|POL_SFV1:Pro-Pol polyprotein OS=Simian foamy virus type 1 GN=pol PE=1 SV=3	-0.199088	0.825132	0.19505	0.101584	0.273576
LGGLGGJoined_contig_2:g5153	>sp|P40602|APG_ARATH:Anther-specific proline-rich protein APG OS=Arabidopsis thaliana GN=APG PE=2 SV=2	-0.78563	1.64445	0.133875	0.0409407	0.151661
LGGLGGJoined_contig_2:g5154	>sp|P04323|POL3_DROME:Retrovirus-related Pol polyprotein from transposon 17.6 OS=Drosophila melanogaster GN=pol PE=3 SV=1	nan	nan	0.168257	0.0363863	0.480719
LGGLGGJoined_contig_2:g5156	>sp|P04323|POL3_DROME:Retrovirus-related Pol polyprotein from transposon 17.6 OS=Drosophila melanogaster GN=pol PE=3 SV=1	nan	nan	0.22457	0.152935	0.566828
LGGLGGJoined_contig_2:g5158	>sp|Q67W65|TAF1_ORYSJ:Transcription initiation factor TFIID subunit 1 OS=Oryza sativa subsp. japonica GN=TAF1 PE=2 SV=1	-1.2477	2.09295	0.194819	0.0372467	0.193222
LGGLGGJoined_contig_2:g5161	>sp|Q8LRK9|TAF1_ARATH:Transcription initiation factor TFIID subunit 1 OS=Arabidopsis thaliana GN=TAF1 PE=1 SV=1	-1.33188	1.14695	0.216355	0.0300219	0.0736506
LGGLGGJoined_contig_2:g5162	>sp|Q8LRK9|TAF1_ARATH:Transcription initiation factor TFIID subunit 1 OS=Arabidopsis thaliana GN=TAF1 PE=1 SV=1	-1.2161	1.08019	0.238635	0.0352039	0.067444
LGGLGGJoined_contig_2:g5163	>sp|Q67W65|TAF1_ORYSJ:Transcription initiation factor TFIID subunit 1 OS=Oryza sativa subsp. japonica GN=TAF1 PE=2 SV=1	-1.39416	1.31817	0.21989	0.0375114	0.0743934
LGGLGGJoined_contig_2:g5164	>sp|Q99315|YG31B_YEAST:Transposon Ty3-G Gag-Pol polyprotein OS=Saccharomyces cerevisiae (strain ATCC 204508 / S288c) GN=TY3B-G PE=1 SV=3	-0.256805	1.04037	0.307641	0.0737069	0.120612
LGGLGGJoined_contig_2:g5166	>sp|P10978|POLX_TOBAC:Retrovirus-related Pol polyprotein from transposon TNT 1-94 OS=Nicotiana tabacum PE=2 SV=1	1.08487	1.09182	0.456784	0.135016	0.0472581
LGGLGGJoined_contig_2:g5171	>sp|O04287|FKB12_VICFA:Peptidyl-prolyl cis-trans isomerase FKBP12 OS=Vicia faba GN=FKBP12 PE=1 SV=1	-1.29596	2.28676	0.203593	0.092663	0.0515366
LGGLGGJoined_contig_2:g5172	>sp|Q9SJY5|PUMP5_ARATH:Mitochondrial uncoupling protein 5 OS=Arabidopsis thaliana GN=PUMP5 PE=2 SV=1	0.825675	-0.245155	0.144612	0.0459341	0.756944
LGGLGGJoined_contig_2:g5173	>sp|Q9FY69|BH143_ARATH:Transcription factor bHLH143 OS=Arabidopsis thaliana GN=BHLH143 PE=2 SV=1	-0.882621	nan	0.15526	0.0594015	0.188114
LGHLGHJoined_contig_3:g5041	>sp|P20825|POL2_DROME:Retrovirus-related Pol polyprotein from transposon 297 OS=Drosophila melanogaster GN=pol PE=3 SV=1	nan	nan	0.128219	0.301208	0.111467
LGHLGHJoined_contig_3:g5044	>sp|F4I1S7|ELP2_ARATH:Elongator complex protein 2 OS=Arabidopsis thaliana GN=ELP2 PE=1 SV=1	-0.0962511	1.55361	0.245992	0.349161	0.130915
LGHLGHJoined_contig_3:g5045	>sp|Q54DK4|AK1_DICDI:Alpha-protein kinase 1 OS=Dictyostelium discoideum GN=ak1 PE=3 SV=1	-0.440964	0.843376	0.22848	0.17128	0.130081
LGHLGHJoined_contig_3:g5047	>sp|P20825|POL2_DROME:Retrovirus-related Pol polyprotein from transposon 297 OS=Drosophila melanogaster GN=pol PE=3 SV=1	-0.0363745	2.582	0.150216	0.176524	0.258125
LGHLGHJoined_contig_3:g5048	>sp|Q9FID6|Y5392_ARATH:Probable receptor-like protein kinase At5g39020 OS=Arabidopsis thaliana GN=At5g39020 PE=2 SV=1	-0.121507	1.08196	0.220063	0.266544	0.180556
LGHLGHJoined_contig_3:g5049	>sp|P92555|M1250_ARATH:Uncharacterized mitochondrial protein AtMg01250 OS=Arabidopsis thaliana GN=AtMg01250 PE=4 SV=1	1.28931	2.23108	0.540967	0.445873	0.373563
LGHLGHJoined_contig_3:g5053	>sp|F4HQ22|LRL24_ARATH:LEAF RUST 10 DISEASE-RESISTANCE LOCUS RECEPTOR-LIKE PROTEIN KINASE-like 2.4 OS=Arabidopsis thaliana GN=LRK10L-2.4 PE=3 SV=1	-1.5294	0.864077	0.173113	0.0566004	0.153113
LGHLGHJoined_contig_3:g5056	>sp|F4HQ20|LRL25_ARATH:LEAF RUST 10 DISEASE-RESISTANCE LOCUS RECEPTOR-LIKE PROTEIN KINASE-like 2.5 OS=Arabidopsis thaliana GN=LRK10L-2.5 PE=3 SV=1	-0.328043	nan	0.114286	0.04	0.266667
LGHLGHJoined_contig_3:g5057	>sp|Q3ECH2|LRL28_ARATH:LEAF RUST 10 DISEASE-RESISTANCE LOCUS RECEPTOR-LIKE PROTEIN KINASE-like 2.8 OS=Arabidopsis thaliana GN=LRK10L-2.8 PE=2 SV=2	-1.65436	1.27609	0.163265	0.142857	0.301587
LGHLGHJoined_contig_3:g5061	>sp|Q8H115|NA102_ARATH:NAC domain-containing protein 102 OS=Arabidopsis thaliana GN=NAC102 PE=1 SV=1	0.869806	1.56944	0.401611	0.087014	0.127832
LGHLGHJoined_contig_3:g5063	>sp|Q9LVC3|PUM12_ARATH:Pumilio homolog 12 OS=Arabidopsis thaliana GN=APUM12 PE=2 SV=2	-0.495807	1.57371	0.241171	0.155649	0.146667
LGHLGHJoined_contig_3:g5064	>sp|Q9LVC3|PUM12_ARATH:Pumilio homolog 12 OS=Arabidopsis thaliana GN=APUM12 PE=2 SV=2	-0.0754487	1.01942	0.283495	0.205558	0.148872
LGILGIJoined_contig_1:g2798	>sp|Q9M5L0|RL35_EUPES:60S ribosomal protein L35 OS=Euphorbia esula GN=RPL35 PE=2 SV=1	0.801076	1.09047	0.402597	0.436364	na
LGILGIJoined_contig_1:g2799	>sp|Q9M5L0|RL35_EUPES:60S ribosomal protein L35 OS=Euphorbia esula GN=RPL35 PE=2 SV=1	0.803965	0.0879153	0.314968	0.159582	0.0825152
LGILGIJoined_contig_1:g2805	>sp|Q9FM66|PLY21_ARATH:Putative pectate lyase 21 OS=Arabidopsis thaliana GN=At5g55720 PE=3 SV=1	1.35962	2.31228	0.253555	0.143008	0.15193	ppa008409m
LGILGIJoined_contig_1:g2806	>sp|Q9C7A2|ITN1_ARATH:Ankyrin repeat-containing protein ITN1 OS=Arabidopsis thaliana GN=ITN1 PE=1 SV=1	1.41615	1.69932	0.325002	0.188594	0.107375
LGILGIJoined_contig_1:g2807	>sp|Q6AWW5|Y5262_ARATH:Ankyrin repeat-containing protein At5g02620 OS=Arabidopsis thaliana GN=At5g02620 PE=1 SV=1	0.966923	0.958587	0.243842	0.198276	0.0632184	ppa010532m
LGILGIJoined_contig_1:g2808	>sp|O80624|MAKR4_ARATH:Probable membrane-associated kinase regulator 4 OS=Arabidopsis thaliana GN=MAKR4 PE=3 SV=1	1.1184	1.24681	0.188153	0.185366	0.195122
LGILGIJoined_contig_1:g2811	>sp|Q9FMN2|PAH2_ARATH:Phosphatidate phosphatase PAH2 OS=Arabidopsis thaliana GN=PAH2 PE=1 SV=1	1.0417	1.18855	0.174459	0.322335	0.0588372
LGILGIJoined_contig_1:g2812	>sp|Q9SZL6|MTEF6_ARATH:Transcription termination factor MTERF6_ chloroplastic/mitochondrial OS=Arabidopsis thaliana GN=MTERF6 PE=2 SV=1	0.472392	0.454661	0.162081	0.16127	0.121675		MDP0000128820
LGILGIJoined_contig_1:g2816	>sp|P20825|POL2_DROME:Retrovirus-related Pol polyprotein from transposon 297 OS=Drosophila melanogaster GN=pol PE=3 SV=1	0.19901	0.628724	0.141203	0.0773977	0.651222
LGILGIJoined_contig_1:g2821	>sp|P49455|TPM4_DROME:Tropomyosin-1_ isoforms 33/34 OS=Drosophila melanogaster GN=Tm1 PE=2 SV=2	1.51379	1.99351	0.131427	0.14783	0.0240385
LGILGIJoined_contig_1:g2822	>sp|P04323|POL3_DROME:Retrovirus-related Pol polyprotein from transposon 17.6 OS=Drosophila melanogaster GN=pol PE=3 SV=1	1.83873	1.99237	0.0688518	0.0608886	0.0881755
LGILGIJoined_contig_1:g2823	>sp|Q8BUV8|GP107_MOUSE:Protein GPR107 OS=Mus musculus GN=Gpr107 PE=1 SV=2	1.51826	1.30697	0.345238	0.188095	0.0952381
LGILGIJoined_contig_1:g2826	>sp|Q9XES1|ECA4_ARATH:Calcium-transporting ATPase 4_ endoplasmic reticulum-type OS=Arabidopsis thaliana GN=ECA4 PE=2 SV=2	1.17818	-0.105571	0.242368	0.0913924	0.228899
LGILGIJoined_contig_1:g2828	>sp|Q9LFG8|AB20G_ARATH:ABC transporter G family member 20 OS=Arabidopsis thaliana GN=ABCG20 PE=2 SV=1	0.944034	1.12969	0.242208	0.198501	0.148148
LGILGIJoined_contig_1:g3798	>sp|Q9FG65|C81D1_ARATH:Cytochrome P450 81D1 OS=Arabidopsis thaliana GN=CYP81D1 PE=2 SV=1	1.08092	1.15133	0.342527	0.380555	0.224143
LGILGIJoined_contig_1:g3802	>sp|Q9FG65|C81D1_ARATH:Cytochrome P450 81D1 OS=Arabidopsis thaliana GN=CYP81D1 PE=2 SV=1	0.919132	0.443365	0.205437	0.324522	0.0449547
LGILGIJoined_contig_1:g3803	>sp|Q6WNQ8|C81E8_MEDTR:Cytochrome P450 81E8 OS=Medicago truncatula GN=CYP81E8 PE=2 SV=1	1.05413	0.512995	0.360456	0.290085	0.160937
LGILGIJoined_contig_1:g3806	>sp|Q6WNQ9|C81E9_MEDTR:Isoflavone 3'-hydroxylase (Fragment) OS=Medicago truncatula GN=CYP81E9 PE=1 SV=1	0.203427	-0.170044	0.219048	0.197575	0.126751
LGILGIJoined_contig_1:g3810	>sp|Q96B26|EXOS8_HUMAN:Exosome complex component RRP43 OS=Homo sapiens GN=EXOSC8 PE=1 SV=1	0.746656	0.653337	0.291004	0.224508	0.1489		MDP0000184571
LGILGIJoined_contig_1:g3812	>sp|Q6WNQ8|C81E8_MEDTR:Cytochrome P450 81E8 OS=Medicago truncatula GN=CYP81E8 PE=2 SV=1	1.3801	0.105772	0.177642	0.14029	0.0895294
LGILGIJoined_contig_1:g3813	>sp|P93295|M310_ARATH:Uncharacterized mitochondrial protein AtMg00310 OS=Arabidopsis thaliana GN=AtMg00310 PE=4 SV=1	1.7283	-0.0866405	0.181122	0.141905	0.015873
LGILGIJoined_contig_1:g3814	>sp|Q9FNB0|CHLH_ARATH:Magnesium-chelatase subunit ChlH_ chloroplastic OS=Arabidopsis thaliana GN=CHLH PE=1 SV=1	-0.357749	-0.0999163	0.109091	0.150909	0.0909091		MDP0000156301
LGILGIJoined_contig_1:g3815	>sp|O22943|STL1_ARATH:Probable glycosyltransferase STELLO1 OS=Arabidopsis thaliana GN=STL1 PE=1 SV=1	0.967073	1.024	0.321081	0.247444	0.174747
LGILGIJoined_contig_1:g3819	>sp|O22941|IDE1_ARATH:Insulin-degrading enzyme-like 1_ peroxisomal OS=Arabidopsis thaliana GN=PXM16 PE=2 SV=1	1.03003	0.746771	0.191097	0.127814	0.106338
LGILGIJoined_contig_1:g3820	>sp|O22941|IDE1_ARATH:Insulin-degrading enzyme-like 1_ peroxisomal OS=Arabidopsis thaliana GN=PXM16 PE=2 SV=1	0.749153	0.604262	0.19905	0.139687	0.0800846
LGILGIJoined_contig_1:g3822	>sp|O22941|IDE1_ARATH:Insulin-degrading enzyme-like 1_ peroxisomal OS=Arabidopsis thaliana GN=PXM16 PE=2 SV=1	0.892268	0.462357	0.209124	0.142252	0.0510922
LGILGIJoined_contig_1:g3824	>sp|Q9LM02|SMT1_ARATH:Cycloartenol-C-24-methyltransferase OS=Arabidopsis thaliana GN=SMT1 PE=1 SV=1	-0.35149	0.687073	0.146237	0.227211	0.0767638
LGILGIJoined_contig_1:g3825	>sp|Q944A9|NPS11_ARATH:Novel plant SNARE 11 OS=Arabidopsis thaliana GN=NPSN11 PE=1 SV=2	1.27861	2.26679	0.439153	0.513832	0.248041
LGILGIJoined_contig_1:g3826	>sp|A5E145|CHZ1_LODEL:Histone H2A.Z-specific chaperone CHZ1 OS=Lodderomyces elongisporus (strain ATCC 11503 / CBS 2605 / JCM 1781 / NBRC 1676 / NRRL YB-4239) GN=CHZ1 PE=3 SV=1	-0.107064	-1.09741	0.357143	na	0.666667
LGILGIJoined_contig_1:g3829	>sp|O22938|PXC3_ARATH:Leucine-rich repeat receptor-like tyrosine-protein kinase PXC3 OS=Arabidopsis thaliana GN=PXC3 PE=2 SV=1	0.237254	1.32482	0.219597	0.296226	0.119497
LGILGIJoined_contig_1:g3830	>sp|P49688|RS23_ARATH:40S ribosomal protein S2-3 OS=Arabidopsis thaliana GN=RPS2C PE=1 SV=2	0.291832	0.769385	0.168329	0.183096	0.202429
LGILGIJoined_contig_1:g3831	>sp|Q0D5B9|SAP16_ORYSJ:Zinc finger AN1 and C2H2 domain-containing stress-associated protein 16 OS=Oryza sativa subsp. japonica GN=SAP16 PE=2 SV=2	nan	nan	0.198545	0.194762	0.150719
LGILGIJoined_contig_1:g3839	>sp|P62200|CALM1_DAUCA:Calmodulin-1/11/16 OS=Daucus carota GN=CAM-1 PE=2 SV=2	0.596558	0.386993	0.22815	0.253013	0.184641		MDP0000361567
LGKLGKJoined_contig_3:g1386	>sp|P04323|POL3_DROME:Retrovirus-related Pol polyprotein from transposon 17.6 OS=Drosophila melanogaster GN=pol PE=3 SV=1	nan	nan	0.280352	0.22504	0.0870949
LGKLGKJoined_contig_3:g1387	>sp|Q61164|CTCF_MOUSE:Transcriptional repressor CTCF OS=Mus musculus GN=Ctcf PE=1 SV=2	nan	nan	0.318958	0.228476	0.0304905
LGKLGKJoined_contig_3:g1390	>sp|Q6Z8L2|LAC9_ORYSJ:Putative laccase-9 OS=Oryza sativa subsp. japonica GN=LAC9 PE=3 SV=1	0.812953	nan	0.126783	0.249348	0.106521
LGKLGKJoined_contig_3:g1394	>sp|Q15149|PLEC_HUMAN:Plectin OS=Homo sapiens GN=PLEC PE=1 SV=3	1.50379	2.64575	0.29377	0.262801	0.0664893
LGKLGKJoined_contig_3:g1395	>sp|Q9LHK1|NUD16_ARATH:Nudix hydrolase 16_ mitochondrial OS=Arabidopsis thaliana GN=NUDT16 PE=2 SV=1	1.3108	2.50517	0.249851	0.256256	0.161627
LGKLGKJoined_contig_3:g1396	>sp|Q9FY48|KEG_ARATH:E3 ubiquitin-protein ligase KEG OS=Arabidopsis thaliana GN=KEG PE=1 SV=2	0.586705	1.46363	0.177843	0.204464	0.108844
LGKLGKJoined_contig_3:g1397	>sp|Q9FY48|KEG_ARATH:E3 ubiquitin-protein ligase KEG OS=Arabidopsis thaliana GN=KEG PE=1 SV=2	0.922844	2.29122	0.271429	0.2925	0.125
LGKLGKJoined_contig_3:g1398	>sp|Q9FY48|KEG_ARATH:E3 ubiquitin-protein ligase KEG OS=Arabidopsis thaliana GN=KEG PE=1 SV=2	0.489443	0.966719	0.26703	0.213846	0.0813631
LGKLGKJoined_contig_3:g1399	>sp|Q9FY48|KEG_ARATH:E3 ubiquitin-protein ligase KEG OS=Arabidopsis thaliana GN=KEG PE=1 SV=2	-0.848039	0.161254	0.211301	0.216135	0.0935961
LGKLGKJoined_contig_3:g1400	>sp|Q8VYP0|SCO11_ARATH:Protein SCO1 homolog 1_ mitochondrial OS=Arabidopsis thaliana GN=HCC1 PE=2 SV=1	nan	nan	0.175316	0.22186	0.229666
LGKLGKJoined_contig_3:g1405	>sp|O80669|SIB2_ARATH:Sigma factor binding protein 2_ chloroplastic OS=Arabidopsis thaliana GN=SIB2 PE=1 SV=1	1.1146	0.393419	0.180952	0.153333	0.0444444

## Sheet: Table S5
Table S5. Summary of all putative domestication loci, with heterozygosity and pi for Castanea mollissima and Castanea dentata calculated for the most likely candidate predicted gene in each interval, and FST between species and inferred function of the predicted gene depicted. Loci with the strongest evidence of selection are in boldface.
LG	Start	Gene namea	Inferred functionb	het_cmc	pi-cmd	pi-cde	cd/cmf	FSTg
LGA	9120000	lga_g1087	Uncharacterized protein Y1491	0.11	0.0014	0.0021	1.53	0.81
LGA	17560000	lga_g2116	1-aminocyclopropane-1-carboxylate oxidase	0.19	0.0014	0.0015	1.11	0.76
LGA	25700000	lga_g3150	NTR/PTR family protein PTR9	0.12	0.0015	0.0029	2	0.85
LGA	28940000	lga_g3565	Putative phytosulfokines PSK6	0.14	0.0009	0.0037	4.26	0.44
LGA	30430000	lga_g3757	Methyltransferase-like protein 16	0.11	0.0006	0.0017	2.8	0.36
LGA	39980000	lga_g5028	Glycerophosphodiester phosphodiesterase	0.29	0.0016	0.0005	0.29	0.61
LGA	46000000	lga_g5798	Flowering time control protein FCA	0	0	0.0005	483.33	0.81
LGA	46360000	lga_g5850	Alkane hydroxylase MAH1	0.05	0.0013	0.0032	2.54	0.92
LGA	46500000	lga_g5869	Transcription factor MYB108	0.01	0.0003	0	0.03	0.87
LGA	48500000	lga_g6111	2-oxyglutarate-dependent dioxygenase AOP1	0.05	0.0008	0.0006	0.83	0.93
LGA	50030000	lga_g6327	THO complex subunit, ABA signalling	0.05	0.0004	0.0019	4.47	0.82
LGA	53300000	lga_g6764	Transcription factor bHLH78	0.11	0.0009	0.0016	1.73	0.82
LGA	53710000	lga_g6816	Late embryogenesis abundant protein LEA5	0.1	0.0001	0.0007	4.56	0.85
LGA	58690000	lga_g7476	Probable polygalacturonase ADPG2	0.1	0.0008	0.0014	1.66	0.64
LGA	65859000	lga_g8373	Ribulose-phosphate epimerase	0.04	0.0006	0.0021	3.53	0.93
LGA	66030000	lga_g8383	Vesicle transport v-SNARE 13	0.1	0.0005	0.001	1.87	0.63
LGA	72490000	lga_g9205	Anthocyanidin 3-O-glucosyltransferase 2	0.1	0.0008	0.0017	2.08	0.89
LGA	87260000	lga_g11094	Translocator protein homolog TSPO	0.08	0.0006	0.0018	2.79	0.85
LGA	89343000	lga_g11363	AURORA protein kinase	0.13	0.0006	0.0014	2.48	0.69
LGA	103940000	lga_g13067	Importin subunit alpha-2	0.06	0.0005	0.0024	4.69	0.87
LGA	104070000	lga_g13074	Transcription factor GATA-type	0.07	0.0012	0.0022	1.83	0.86
LGB	3070000	lgb_g404	Homeobox-leucine zipper protein ATHB-14	0.12	0.0009	0.0012	1.3	0.74
LGB	6610000	lgb_g846	Sieve-element occlusion protein SEOB	0.1	0.0005	0.0007	1.49	0.82
LGB	7550000	lgb_g975	Probable enoyl-CoA hydratase 1, peroxisomal	0.15	0.0009	0.0012	1.29	0.57
LGB	7750000	lgb_g1007	Transcription factor bHLH147	0.14	0.0031	0.0043	1.37	0.38
LGB	8100000	lgb_g1054	Desiccation-related protein PCC13-62	0.12	0.003	0.0061	2.05	0.7
LGB	8690000	lgb_g1139	ZF-BED domain protein RICESLEEPER 1	0.2	0.0012	0.0018	1.5	0.81
LGB	14200000	lgb_g1844	G-type lectin S-receptor kinase Y1130	0.2	0.0044	0.0064	1.43	0.73
LGB	19610000	lgb_g2523	Sucrose synthase 2	0.16	0.0022	0.0045	2.04	0.46
LGB	20350000	lgb_g2608	Homeobox-leucine zipper protein ATHB-6	0.08	0.0021	0.0023	1.12	0.77
LGB	20540000	lgb_g2625	LanC-like protein GCL1	0.1	0.0006	0.0015	2.49	0.83
LGB	25835000	lgb_g3303	Serine/threonine protein phosphatase	0.1	0.001	0.0021	1.99	0.85
LGB	31040000	lgb_g3941	Geraniol 8-hydroxylase C76C3	0.09	0.0012	0.0025	2.07	0.82
LGB	31310000	lgb_g3977	BI1-like protein BI1L	0.11	0.002	0.005	2.49	0.74
LGB	40045000	lgb_g5010	DTX27_ARATH, Y091_NPVOP	0.16	0.0009	0.0029	3.28	0.79
LGC	5470000	lgc_g661	Pleiotropic drug resistance protein 1	0.11	0.0006	0.0011	1.92	0.7
LGC	6500000	lgc_g807	Cytochrome P450 CYP71D312	0.07	0.0019	0.0125	6.61	0.82
LGC	19650000	lgc_g2396	Heat shock factor protein HSFB1	0.17	0.0024	0.004	1.67	0.65
LGC	21310000	lgc_g2594	Reticuline oxidase	0.07	0.0008	0.0024	2.84	0.86
LGC	25700000	lgc_g3175	Peroxidase 29	0.14	0.0003	0.0005	1.65	0.86
LGC	30050000	lgc_g3763	Acyl carrier protein 5	0.36	0.0024	0.0003	0.14	0.37
LGC	30360000	lgc_g3816	Histone-lysine N-methyltransferase SUVH4	0.23	0.0012	0.0008	0.72	0.68
LGC	31478000	lgc_g3960	Serine/threonine protein phosphatase	0.04	0.0006	0.0019	3.27	0.72
LGC	49350000	lgc_g6157	1-aminocyclopropane-1-carboxylate oxidase 4	0.04	0.0001	0.0017	17.21	0.91
LGC	50050000	lgc_g6227	Cell number regulator 2	0.22	0.0017	0.0016	0.94	0.59
LGC	50850000	lgc_g6330	Transcription factor RAX2	0.02	0.0005	0.0029	5.9	0.97
LGD	4350000	lgd_g575	NADH dehydrogenase Fe-S protein	0.09	0.0005	0.0017	3.67	0.83
LGD	5910000	lgd_g783	Egg cell-secreted protein 1.1	0.06	0.0011	0.0011	1.01	0.88
LGD	7620000	lgd_g1017	SHOOT GRAVITROPISM 5, IDD15	0.1	0.0002	0.0008	3.34	0.58
LGD	14190000	lgd_g1823	RING-H2 finger protein ATL54	0.15	0.0029	0.0057	1.98	0.46
LGD	18020000	lgd_g2376	Major allergens Pru1	0.12	0.0006	0.0033	5.34	0.88
LGD	32730000	lgd_g4271	Transcription factor Scarecrow-like protein 30	0.13	0.0016	0.0011	0.69	0.8
LGD	34040000	lgd_g4440	UCRIA_PEA cytochrome B6-f complex	0.17	0.0035	0.0107	3.03	0.56
LGD	34630000	lgd_g4494	G-type lectin S-receptor-like kinase Y4230	0.21	0.0026	0.0037	1.44	0.48
LGD	34780000	lgd_g4511	G-type lectin S-receptor-like kinase Y4230	0.11	0.0016	0.0027	1.68	0.8
LGD	53450000	lgd_g7746	Transcriptional regulator TIFY 6B	0.16	0.0009	0.0007	0.82	0.6
LGD	60340000	lgd_g7797	WAT1-related protein At3g53210	0.17	0.0003	0	0	nc
LGE	4980000	lge_g5194	Fatty acid amide hydrolase	0.11	0.0005	0.0007	1.34	0.62
LGE	6140000	lge_g797	Polygalacturonase At1g48100	0.36	0.0014	0.0011	0.82	0.58
LGE	6300000	lge_g819	Signal recognition particle 19 kDa protein	0.24	0.0021	0.0026	1.25	0.54
LGE	12050000	lge_g1551	Transcription factor ORG2	0.07	0.0004	0.0021	4.79	0.62
LGE	13940000	lge_g1767	WAVE complex protein ABIL2	0.05	0.0007	0.0014	1.99	0.73
LGE	15260000	lge_g1945	Tropinone reductase-like 3	0.08	0.0007	0.0012	1.69	0.73
LGE	16710000	lge_g2142	Lamin-like protein LAML	0.02	0.0004	0.001	2.19	0.88
LGE	19970000	lge_g2533	Exopolygalacturonase	0.48	0.0038	0.003	0.8	0.39
LGE	20090000	lge_g2540	Shewanella-like protein phosphatase 2	0.29	0.0049	0.0021	0.42	0.65
LGE	25481000	lge_g3428	MYBF_ARATH, E131_ARATH	0.08	0.0007	0.002	2.87	0.67
LGE	29262000	lge_g3727	Lectin receptor kinase CES101	0.07	0.0003	0.0057	18.48	0.82
LGE	30630000	lge_g3906	Glucan endo-1,3-beta-glucosidase 10	0.24	0.0011	0.0015	1.34	0.79
LGE	34936000	lge_g4431	WEB family protein	0.08	0.0004	0.0029	6.99	0.79
LGE	42970000	lge_g5457	PLASTID TRANSCRIPTIONALLY ACTIVE	0.05	0.001	0.0016	1.53	0.94
LGE	44249000	lge_g5605	Dehydration-responsive element	0.03	0.0002	0.0015	6.67	0.85
LGE	50780000	lge_g6427	POLLENLESS 3, MS5	0.04	0.0014	0.0116	8.25	0.63
LGF	7900000	lgf_g934	G-type lectin S-receptor kinase RKS1	0.06	0.002	0.0086	4.3	0.67
LGF	16717000	lgf_g2053	Aldehyde dehydrogenase family protein	0.09	0.0002	0.0009	5.13	0.86
LGF	27956000	lgf_g3433	SAUR32 Auxin responsive element	0.09	0.0004	0.0007	1.81	0.9
LGG	2054000	lgg_g2558	GDP-mannose transporter	0.08	0.0006	0.0016	2.63	0.86
LGG	6870000	lgg_g872	G-type lectin S-receptor kinase Y1135	0.06	0.0008	0.0049	5.81	0.81
LGG	8420000	lgg_g5871	CDPK_SOYBN	0.11	0.0015	0.0025	1.64	0.49
LGG	13830000	lgg_g2955	Peroxisome biogenesis protein 1	0	0.0001	0.0027	23.02	0.94
LGG	23410000	lgg_g1699	LEA protein	0.2	0.0004	0.0015	3.82	0.68
LGG	24830000	lgg_g3130	LEA protein D-29	0.15	0.0011	0.0012	1.07	0.79
LGG	33377000	lgg_g4266	MEE14_ARATH	0.11	0.0009	0.0029	3.16	0.78
LGG	49050000	lgg_g6369	Syntaxin-132, isocitrate lyase	0.13	0.0008	0.0015	1.84	0.73
LGH	780000	lgh_g105	Ras-related protein RAA4b	0.17	0.0025	0.0046	1.88	0.67
LGH	35413000	lgh_g4460	F-box protein	0.05	0.0007	0.0025	3.88	0.84
LGH	38320000	lgh_g4828	Probable LRR-RLK At2g28990	0.11	0.001	0.0016	1.54	0.75
LGH	40870000	lgh_g5136	BAG family molecular chaperone regulator 4	0.12	0.0017	0.0037	2.2	0.7
LGH	40920000	lgh_g5143	L10-interacting MYB domain protein	0.36	0.0058	0.0013	0.23	0.54
LGI	10470000	lgi_g1363	Syntaxin-132	0.19	0.001	0.0006	0.58	0.68
LGI	33370000	lgi_g4214	FT (Flowering Time) -interacting protein 1	0.1	0.0017	0.0023	1.36	0.77
LGI	40500000	lgi_g5153	Peroxidase 24	0.1	0.0017	0.0073	4.39	0.66
LGJ	1950000	lgj_g1644	Topless-related protein 2	0.1	0.0008	0.0017	2.06	0.88
LGJ	16440000	lgj_g2112	Transcription factor VRN1	0.23	0.0024	0.0043	1.76	0.52
LGJ	16890000	lgj_g2169	Universal stress protein PHOS34	0.17	0.0019	0.003	1.63	0.39
LGJ	22590000	lgj_g2911	Major allergen Pru1	0.11	0.0006	0.0014	2.44	0.82
LGJ	47610000	lgj_g6191	Transcription factor ERF3	0.32	0.0012	0.0006	0.54	0.62
LGK	19140000	lgk_g2364	Receptor kinase-like protein Xa21	0.24	0.0023	0.0022	0.93	0.62
LGK	25200000	lgk_g3168	Floral homeotic protein AGAMOUS	0.19	0.001	0.0026	2.55	0.72
LGK	26487000	lgk_g3344	GUN25_ARATH	0.23	0.0033	0.0059	1.76	0.39
LGL	18850000	lgl_g2401	protein kinase inhibitor SMR3	0.14	0.0012	0.001	0.8	0.79
LGL	25960000	lgl_g3285	Multidrug resistance protein	0.17	0.0023	0.0007	0.31	0.79
LGL	37920000	lgl_g4777	Peroxidase 5	0.14	0.0031	0.0025	0.8	0.73
LGL	38090000	lgl_g4810	1-aminocyclopropane-1-carboxylate synthase 7	0.24	0.0059	0.0038	0.65	0.5
			Average over predicted genes within domestication regions	0.13	0.0013	0.0025	1.88	0.72
			Average over all predicted genes	0.24	0.0031	0.003	0.96	0.53
			Standard deviation (all genes)	0.15	0.0038	0.0039	na	0.25
aAUGUSTUS predicted gene number; bFunction inferred from Uniprot entry for the top protein alignment of the predicted gene; cproportion of heterozygous SNPS within predicted exons of the designated predicted gene for Chinese chestnut genome assemblies (n=17); dnucleotide diversity for Chinese chestnuts; eNucleotide diversity within the predicted gene for American chestnuts (n=3); fRatio of pi in …

## Sheet: Table S6
Table S6. Homologs of chestnut domestication candidate genes from selective sweeps in the peach, apple, and grape genomes.
Chestnut genes were the best hit in a BLASTP alignment to the indicated peach, apple, or grape gene.
Gene	Peach	Apple	Grape	Annotation
LGApseudo1.0:g6321			VIT_11s0016g01890	>sp|F4I7L1|TRB4_ARATH:Telomere repeat-binding factor 4 OS=Arabidopsis thaliana GN=At1g17520 PE=2 SV=2
LGApseudo1.0:g6323			VIT_11s0016g01900	>sp|Q9LTR9|NMT1_ARATH:Glycylpeptide N-tetradecanoyltransferase 1 OS=Arabidopsis thaliana GN=NMT1 PE=1 SV=2
LGApseudo1.0:g6327			VIT_11s0016g01910	>sp|Q8L4M1|THOC6_ARATH:THO complex subunit 6 OS=Arabidopsis thaliana GN=THO6 PE=1 SV=1
LGApseudo1.0:g8382			VIT_17s0000g06570	>sp|Q689G9|PRR1_ORYSJ:Two-component response regulator-like PRR1 OS=Oryza sativa subsp. japonica GN=PRR1 PE=2 SV=2
LGApseudo1.0:g8383			VIT_17s0000g06580	>sp|Q9LVP9|VTI13_ARATH:Vesicle transport v-SNARE 13 OS=Arabidopsis thaliana GN=VTI13 PE=2 SV=1
LGApseudo1.0:g8386			VIT_17s0000g06590	>sp|Q9CA75|XXT5_ARATH:Probable xyloglucan 6-xylosyltransferase 5 OS=Arabidopsis thaliana GN=XXT5 PE=1 SV=1
LGApseudo1.0:g8591		MDP0000815270		>sp|Q9UBP0|SPAST_HUMAN:Spastin OS=Homo sapiens GN=SPAST PE=1 SV=1
LGBLGBJoined_contig_1221_consensus_consensus:g2513		MDP0000859573		>sp|Q00917|SUS2_ARATH:Sucrose synthase 2 OS=Arabidopsis thaliana GN=SUS2 PE=2 SV=3
LGCLGCJoined_contig_1:g3709	ppa011951m			>sp|Q8LD49|TRXX_ARATH:Thioredoxin X_ chloroplastic OS=Arabidopsis thaliana GN=ATHX PE=2 SV=2
LGCLGCJoined_contig_1:g3734		MDP0000253160	VIT_10s0042g00020	>sp|Q4V3D9|SSL10_ARATH:Protein STRICTOSIDINE SYNTHASE-LIKE 10 OS=Arabidopsis thaliana GN=SSL10 PE=2 SV=1
LGCLGCJoined_contig_1:g671		MDP0000846861		>sp|G4SLH0|TTN1_CAEEL:Titin homolog OS=Caenorhabditis elegans GN=ttn-1 PE=1 SV=2
LGCLGCJoined_contig_1:g672		MDP0000846860		>sp|Q9M9E2|PPR45_ARATH:Pentatricopeptide repeat-containing protein At1g15510_ chloroplastic OS=Arabidopsis thaliana GN=PCMP-H73 PE=3 SV=1
LGDLGDJoined_contig_1:g633	ppa025856m			>sp|O00370|LORF2_HUMAN:LINE-1 retrotransposable element ORF2 protein OS=Homo sapiens PE=1 SV=1
LGDLGDJoined_contig_1:g677		MDP0000232208		>sp|Q9SVY0|NRPA1_ARATH:DNA-directed RNA polymerase I subunit 1 OS=Arabidopsis thaliana GN=NRPA1 PE=3 SV=1
LGDLGDJoined_contig_1:g698		MDP0000050893		>sp|Q9C5H4|Y3627_ARATH:VHS domain-containing protein At3g16270 OS=Arabidopsis thaliana GN=At3g16270 PE=1 SV=1
LGDLGDJoined_contig_1:g706		MDP0000129619		>sp|O13920|MDM28_SCHPO:LETM1 domain-containing protein mdm28_ mitochondrial OS=Schizosaccharomyces pombe (strain 972 / ATCC 24843) GN=mdm28 PE=2 SV=3
LGDLGDJoined_contig_1:g745		MDP0000138642		>sp|Q9SK27|ENL1_ARATH:Early nodulin-like protein 1 OS=Arabidopsis thaliana GN=At2g25060 PE=1 SV=2
LGDLGDJoined_contig_1:g747	ppa019079m	MDP0000138643		>sp|A8MPR5|FTSI2_ARATH:Probable inactive ATP-dependent zinc metalloprotease FTSHI 2_ chloroplastic OS=Arabidopsis thaliana GN=FTSHI2 PE=1 SV=1
LGDLGDJoined_contig_1:g759		MDP0000940061		>sp|B9GXD6|CSPLO_POPTR:CASP-like protein 3A1 OS=Populus trichocarpa GN=POPTRDRAFT_553757 PE=3 SV=2
LGDLGDJoined_contig_1:g760		MDP0000307520		>sp|O04326|NUP35_ARATH:Nuclear pore complex protein NUP35 OS=Arabidopsis thaliana GN=NUP35 PE=1 SV=1
LGDLGDJoined_contig_1:g763		MDP0000462997		>sp|O82632|GATA9_ARATH:GATA transcription factor 9 OS=Arabidopsis thaliana GN=GATA9 PE=2 SV=1
LGDLGDJoined_contig_1:g766		MDP0000313059		>sp|Q9ZU11|ATB15_ARATH:Homeobox-leucine zipper protein ATHB-15 OS=Arabidopsis thaliana GN=ATHB-15 PE=1 SV=1
LGELGEJoined_contig_1049_-_Split_b_consensus:g3238	ppa005320m			>sp|Q8H107|ODO2B_ARATH:Dihydrolipoyllysine-residue succinyltransferase component of 2-oxoglutarate dehydrogenase complex 2, mitochondrial OS=Arabidopsis thaliana GN=At4g26910 PE=1 SV=2
LGELGEJoined_contig_1049_-_Split_b_consensus:g3251	ppa003877m			>sp|Q00624|ASOL_BRANA:L-ascorbate oxidase homolog OS=Brassica napus GN=Bp10 PE=2 SV=1
LGELGEJoined_contig_1049_-_Split_b_consensus:g5613			VIT_13s0019g03980	>sp|Q03123|T2FB_XENLA:General transcription factor IIF subunit 2 OS=Xenopus laevis GN=gtf2f2 PE=2 SV=1
LGFLGFscaffold35545_consensus:g3457		MDP0000411575		>sp|Q9MAM3|KCS1_ARATH:3-ketoacyl-CoA synthase 1 OS=Arabidopsis thaliana GN=KCS1 PE=1 SV=1
LGFLGFscaffold35545_consensus:g3466		MDP0000167886		>sp|Q6NQ66|GGLO2_ARATH:L-gulonolactone oxidase 2 OS=Arabidopsis thaliana GN=GULLO2 PE=1 SV=0
LGILGIJoined_contig_1:g2805	ppa008409m			>sp|Q9FM66|PLY21_ARATH:Putative pectate lyase 21 OS=Arabidopsis thaliana GN=At5g55720 PE=3 SV=1
LGILGIJoined_contig_1:g2807	ppa010532m			>sp|Q6AWW5|Y5262_ARATH:Ankyrin repeat-containing protein At5g02620 OS=Arabidopsis thaliana GN=At5g02620 PE=1 SV=1
LGILGIJoined_contig_1:g2812		MDP0000128820		>sp|Q9SZL6|MTEF6_ARATH:Transcription termination factor MTERF6, chloroplastic/mitochondrial OS=Arabidopsis thaliana GN=MTERF6 PE=2 SV=1
LGILGIJoined_contig_1:g3810		MDP0000184571		>sp|Q96B26|EXOS8_HUMAN:Exosome complex component RRP43 OS=Homo sapiens GN=EXOSC8 PE=1 SV=1
LGILGIJoined_contig_1:g3814		MDP0000156301		>sp|Q9FNB0|CHLH_ARATH:Magnesium-chelatase subunit ChlH, chloroplastic OS=Arabidopsis thaliana GN=CHLH PE=1 SV=1
LGILGIJoined_contig_1:g3839		MDP0000361567		>sp|P62200|CALM1_DAUCA:Calmodulin-1/11/16 OS=Daucus carota GN=CAM-1 PE=2 SV=2
LGLLGLJoined_contig_1:g2871		MDP0000689664		>sp|Q7Y1X1|EST_HEVBR:Esterase OS=Hevea brasiliensis PE=1 SV=1
LGLLGLJoined_contig_1:g2923		MDP0000272119		>sp|Q7Y1X1|EST_HEVBR:Esterase OS=Hevea brasiliensis PE=1 SV=1
LGLLGLJoined_contig_1:g2951			VIT_04s0043g00760	>sp|Q9M8Y0|SEC_ARATH:Probable UDP-N-acetylglucosamine--peptide N-acetylglucosaminyltransferase SEC OS=Arabidopsis thaliana GN=SEC PE=2 SV=1
LGLLGLJoined_contig_1:g2955			VIT_04s0043g00740	>sp|Q5S2C3|PIR_ARATH:Protein PIR OS=Arabidopsis thaliana GN=PIR PE=1 SV=2
LGLLGLJoined_contig_1:g3070			VIT_04s0043g00690	>sp|P30855|EVGS_ECOLI:Sensor protein EvgS OS=Escherichia coli (strain K12) GN=evgS PE=1 SV=2
